# Supplementary material for: Identification of Regulatory Elements in Primary Sensory Neurons Involved in Trauma-Induced Neuropathic Pain
Source: Mol Neurobiol. 2023 Oct 4;61(3):1845–59. doi: 10.1007/s12035-023-03673-5 (PMC10896855; doi:10.1007/s12035-023-03673-5)
Supplement: Supplementary file 4 — ESM 4 [file 12035_2023_3673_MOESM4_ESM.xlsx]

## Sheet: Supp Table 2
Supplemental table 2. Promoter regions with increased and decreased chromatin accessibility following nerve-injury
Chromosome	Start	End	Length of Region (bp)	log2 Fold change	p-value	Distance To Nearest TSS	Nearest gene (Ensembl ID)	Symbol	Gene Description
chr14	100183953	100184267	315	1.98	0.0012	82	ENSRNOG00000005214	Plek	pleckstrin
chr8	128521066	128521432	367	1.68	0.00107	-140	ENSRNOG00000032884	Scn11a	sodium voltage-gated channel alpha subunit 11
chr12	49329150	49329651	502	1.55	0.000255	-33	ENSRNOG00000000708	Sgsm1	small G protein signaling modulator 1
chr19	25814708	25815203	496	1.42	3.58e-05	-251	ENSRNOG00000002950	Lyl1	LYL1, basic helix-loop-helix family member
chr8	53277677	53278117	441	1.42	0.0048	-38	ENSRNOG00000006920	Htr3b	5-hydroxytryptamine receptor 3B
chr12	25496894	25497238	345	1.38	0.0068	-38	ENSRNOG00000001480	Ncf1	neutrophil cytosolic factor 1
chr7	119482121	119482526	406	1.35	0.00315	52	ENSRNOG00000006940	Ncf4	neutrophil cytosolic factor 4
chr4	150244452	150244740	289	1.34	0.00563	-216	ENSRNOG00000014751	Ret	ret proto-oncogene
chr20	5413694	5414882	1189	1.3	9.36e-06	-207	ENSRNOG00000038999	RT1-A1	RT1 class Ia, locus A1
chr8	48381861	48382267	407	1.29	0.00313	-57	ENSRNOG00000006604	Thy1	Thy-1 cell surface antigen
chr4	145147263	145147680	418	1.25	0.0065	-75	ENSRNOG00000007727	Lhfpl4	lipoma HMGIC fusion partner-like 4
chr14	82048172	82048785	614	1.24	0.000148	-228	ENSRNOG00000049351	Nat8l	N-acetyltransferase 8-like
chr10	108395688	108396120	433	1.24	0.00103	-85	ENSRNOG00000047656	Gaa	glucosidase, alpha, acid
chr20	7482511	7482901	391	1.23	0.000882	41	ENSRNOG00000024601	Taf11	TATA-box binding protein associated factor 11
chr10	106976551	106976832	282	1.22	0.00109	-652	ENSRNOG00000002946	Socs3	suppressor of cytokine signaling 3
chr5	145233675	145234405	731	1.22	0.00125	-717	ENSRNOG00000014302	Dlgap3	DLG associated protein 3
chr3	162872838	162873168	331	1.21	0.00272	-172	ENSRNOG00000006052	Sulf2	sulfatase 2
chr7	11054186	11054536	351	1.21	0.00698	-271	ENSRNOG00000005378	Gna15	guanine nucleotide binding protein, alpha 15
chr10	57064352	57065112	761	1.19	0.00017	-132	ENSRNOG00000026647	Cxcl16	C-X-C motif chemokine ligand 16
chr7	120259827	120260292	466	1.19	0.00183	-716		H1f0	H1 histone family, member 0
chr1	199270307	199270720	414	1.17	0.00649	-49	ENSRNOG00000019193	Stx1b	syntaxin 1B
chr10	88754788	88755940	1153	1.16	3.79e-05	-542	ENSRNOG00000019075	Stat5b	signal transducer and activator of transcription 5B
chr9	20263988	20264643	656	1.16	0.00656	-142	ENSRNOG00000060594	Atn1	atrophin 1
chr1	221015699	221016114	416	1.13	0.000831	-107	ENSRNOG00000020726	Sipa1	signal-induced proliferation-associated 1
chr2	252113721	252114371	651	1.13	0.0076	-327	ENSRNOG00000015260	Lpar3	lysophosphatidic acid receptor 3
chr10	97646654	97647759	1106	1.12	0.00196	11	ENSRNOG00000036745	Gna13	G protein subunit alpha 13
chr13	51076143	51076520	378	1.12	0.0046	-525	ENSRNOG00000003442	Adora1	adenosine A1 receptor
chr10	103873740	103873982	243	1.12	0.00624	-522	ENSRNOG00000028121	Otop2	otopetrin 2
chr20	5008294	5008578	285	1.11	0.00263	-72	ENSRNOG00000000860	Vwa7	von Willebrand factor A domain containing 7
chr1	198192448	198193072	625	1.1	0.00025	-13	ENSRNOG00000053583	Mapk3	mitogen activated protein kinase 3
chr19	26053607	26054622	1016	1.08	0.00104	-353	ENSRNOG00000003469	MAST1	microtubule associated serine/threonine kinase 1
chr1	225047580	225048296	717	1.08	0.00188	-111	ENSRNOG00000026302	Lrrn4cl	LRRN4 C-terminal like
chr14	81473690	81474113	424	1.08	0.00966	-950	ENSRNOG00000013747	Sh3bp2	SH3-domain binding protein 2
chr19	52085531	52086164	634	1.07	0.00278	-477	ENSRNOG00000015084	Necab2	N-terminal EF-hand calcium binding protein 2
chr5	151856454	151856937	484	1.07	0.00303	-440	ENSRNOG00000058156	Zdhhc18	zinc finger, DHHC-type containing 18
chr8	127063875	127064953	1079	1.07	0.00417	-878	ENSRNOG00000046257	Ctdspl	CTD small phosphatase like
chr10	56372127	56372668	542	1.06	0.00215	29	ENSRNOG00000014689	Zbtb4	zinc finger and BTB domain containing 4
chr7	139271449	139271781	333	1.05	0.000523	-83	ENSRNOG00000053196	Slc48a1	solute carrier family 48 member 1
chr5	147475898	147476602	705	1.05	0.00463	29	ENSRNOG00000008118	Sync	syncoilin, intermediate filament protein
chr10	90133589	90134404	816	1.04	0.000633	-196	ENSRNOG00000020902	G6pc3	glucose 6 phosphatase catalytic subunit 3
chr5	76089712	76090209	498	1.04	0.00978	-54	ENSRNOG00000014975	Zfp483	zinc finger protein 483
chr5	143500110	143500868	759	1.03	0.00448	48	ENSRNOG00000008992	Grik3	glutamate ionotropic receptor kainate type subunit 3
chr6	111049267	111049830	564	1.03	0.00757	-10	ENSRNOG00000011334	Tmem63c	transmembrane protein 63c
chr10	64914825	64915686	862	1.01	0.00125	-145	ENSRNOG00000009350	Sez6	seizure related 6 homolog
chr12	13714845	13715090	246	1.01	0.00145	-875	ENSRNOG00000034254	Actb	actin, beta
chr7	120125386	120125861	476	1.01	0.0078	-123	ENSRNOG00000009360	Sh3bp1	SH3-domain binding protein 1
chr7	125892576	125893713	1138	1	2.31e-05	23	ENSRNOG00000031269	RGD1304694	similar to CG9646-PA
chr8	64364163	64365209	1047	1	0.000111	-55	ENSRNOG00000052224	Celf6	CUGBP, Elav-like family member 6
chr2	196654654	196655547	894	1	0.00591	-368	ENSRNOG00000021155	Ctsk	cathepsin K
chr1	85317270	85318076	807	1	0.00648	-211	ENSRNOG00000019838	Gmfg	glia maturation factor, gamma
chr10	69411726	69412199	474	0.99	0.00395	-102	ENSRNOG00000007159	Ccl2	C-C motif chemokine ligand 2
chr7	141973002	141973810	809	0.98	0.00086	-147	ENSRNOG00000001376	Mettl7a	methyltransferase like 7A
chr1	84254505	84254874	370	0.98	0.00583	-45	ENSRNOG00000055371	Sptbn4	spectrin, beta, non-erythrocytic 4
chr10	104163168	104164453	1286	0.97	3.96e-05	-177	ENSRNOG00000003837	Mif4gd	MIF4G domain containing
chr20	11487980	11489223	1244	0.97	0.000987	-854	ENSRNOG00000001217	Lrrc3	leucine rich repeat containing 3
chr10	89917334	89917658	325	0.96	0.00417	-877	ENSRNOG00000036796	RGD1565533	RGD1565533
chr7	70344964	70345666	703	0.96	0.00451	-656	ENSRNOG00000025602	Cdk4	cyclin-dependent kinase 4
chr10	86709942	86711928	1987	0.95	0.000164	-305	ENSRNOG00000009643	Msl1	male specific lethal 1 homolog
chr10	14258156	14258677	522	0.95	0.000703	37	ENSRNOG00000015749	Nme3	NME/NM23 nucleoside diphosphate kinase 3
chr7	140580637	140580922	286	0.95	0.00289	3	ENSRNOG00000053675	Dhh	desert hedgehog
chr10	104628399	104628771	373	0.95	0.00971	79	ENSRNOG00000007439	Unc13d	unc-13 homolog D
chr3	11746624	11748170	1547	0.94	0.000174	-280	ENSRNOG00000022586	Cdk9	cyclin-dependent kinase 9
chr20	4357367	4358182	816	0.94	0.000432	-30	ENSRNOG00000000440	Pbx2	PBX homeobox 2
chr5	152122230	152123306	1077	0.94	0.00122	-84	ENSRNOG00000042411	Rps6ka1	ribosomal protein S6 kinase A1
chr1	221084340	221084550	211	0.94	0.00446	-54	ENSRNOG00000056038	Ehbp1l1	EH domain binding protein 1-like 1
chr3	11756037	11756539	503	0.94	0.00935	-139	ENSRNOG00000054560	Sh2d3c	SH2 domain containing 3C
chr1	266951805	266953582	1778	0.93	0.000763	-445	ENSRNOG00000020339	Neurl1	neuralized E3 ubiquitin protein ligase 1
chr10	104367410	104368247	838	0.93	0.00113	-418	ENSRNOG00000004834	Llgl2	LLGL2, scribble cell polarity complex component
chr10	93810458	93811117	660	0.93	0.00839	-581	ENSRNOG00000052840	Tanc2	tetratricopeptide repeat, ankyrin repeat and coiled-coil containing 2
chr14	114868096	114868889	794	0.92	0.00678	-158	ENSRNOG00000006356	RGD1562229	similar to hypothetical protein FLJ40298
chr16	20153195	20153473	279	0.92	0.00728	-50	ENSRNOG00000033912	Fcho1	FCH domain only 1
chr8	48924680	48926282	1603	0.91	0.000323	-123	ENSRNOG00000053932	Ddx6	DEAD-box helicase 6
chr12	37544502	37545447	946	0.91	0.000384	57	ENSRNOG00000001061	Rilpl2	Rab interacting lysosomal protein-like 2
chr10	90264970	90265205	236	0.91	0.00896	-71	ENSRNOG00000020937	Ubtf	upstream binding transcription factor, RNA polymerase I
chr20	4575729	4577434	1706	0.9	0.000199	48	ENSRNOG00000030630	Ehmt2	euchromatic histone lysine methyltransferase 2
chr1	220867298	220868070	773	0.9	0.000341	65	ENSRNOG00000020617	Mus81	MUS81 structure-specific endonuclease subunit
chr20	3822668	3823606	939	0.89	0.000332	-51	ENSRNOG00000000464	Rxrb	retinoid X receptor beta
chr10	86869306	86870400	1095	0.88	0.000158	-677	ENSRNOG00000009972	Rara	retinoic acid receptor, alpha
chr10	55675046	55676212	1167	0.88	0.000349	92	ENSRNOG00000006989	Vamp2	vesicle-associated membrane protein 2
chr10	64397876	64398677	802	0.88	0.00168	-14	ENSRNOG00000007788	Glod4	glyoxalase domain containing 4
chr20	5533084	5534193	1110	0.87	1.26e-05	-39	ENSRNOG00000000481	Cuta	cutA divalent cation tolerance homolog
chr10	56453260	56454241	982	0.87	0.000217	-126	ENSRNOG00000027914	Plscr3	phospholipid scramblase 3
chr19	58399258	58400405	1148	0.87	0.000637	-16	ENSRNOG00000019791	Sipa1l2	signal-induced proliferation-associated 1 like 2
chr12	46717966	46718877	912	0.87	0.000902	-67	ENSRNOG00000022014	Rab35	RAB35, member RAS oncogene family
chr12	39325231	39326065	835	0.87	0.00131	25	ENSRNOG00000001300	P2rx4	purinergic receptor P2X 4
chr9	66716787	66717321	535	0.87	0.00617	85	ENSRNOG00000022066	Fam117b	family with sequence similarity 117, member B
chr8	61290062	61291054	993	0.86	0.00178	-318	ENSRNOG00000017193	Lingo1	leucine rich repeat and Ig domain containing 1
chr10	55444147	55445284	1138	0.85	0.00044	4	ENSRNOG00000004139	Ndel1	nudE neurodevelopment protein 1-like 1
chr10	55997259	55998625	1367	0.85	0.000902	328	ENSRNOG00000009823	Naa38	N(alpha)-acetyltransferase 38, NatC auxiliary subunit
chr1	219397508	219398204	697	0.85	0.000987	-83	ENSRNOG00000021828	Coro1b	coronin 1B
chr10	13853875	13854873	999	0.85	0.00207	12	ENSRNOG00000003195	Caskin1	CASK interacting protein 1
chr20	4370723	4371025	303	0.85	0.00337	-95	ENSRNOG00000000437	Agpat1	1-acylglycerol-3-phosphate O-acyltransferase 1
chr10	56236804	56238022	1219	0.84	0.000137	-401	ENSRNOG00000011876	Fxr2	FMR1 autosomal homolog 2
chr10	108150208	108151590	1383	0.84	0.000317	-388	ENSRNOG00000048113	Cbx8	chromobox 8
chr10	56830837	56831613	777	0.84	0.000832	18	ENSRNOG00000018785	Slc16a13	solute carrier family 16, member 13
chr5	59127858	59129220	1363	0.84	0.00147	-364	ENSRNOG00000015991	Npr2	natriuretic peptide receptor 2
chr10	62014295	62015188	894	0.83	0.00102	40	ENSRNOG00000035476	Mir212	microRNA 212
chr7	117938911	117940344	1434	0.83	0.00111	-354	ENSRNOG00000030308	Zfp251	zinc finger protein 251
chr7	117434027	117434836	810	0.83	0.00409	13	ENSRNOG00000029238	Hgh1	HGH1 homolog
chr13	101181220	101182730	1511	0.83	0.00431	-31	ENSRNOG00000003562	Susd4	sushi domain containing 4
chr7	121479947	121481343	1397	0.82	5.07e-05	-78	ENSRNOG00000017801	Atf4	activating transcription factor 4
chr3	11277206	11278610	1405	0.82	0.000838	-151	ENSRNOG00000011467	Uck1	uridine-cytidine kinase 1
chr20	5645529	5646744	1216	0.82	0.00108	40	ENSRNOG00000052795	Itpr3	inositol 1,4,5-trisphosphate receptor, type 3
chr10	65424318	65425353	1036	0.82	0.00174	-34	ENSRNOG00000013169	Traf4	Tnf receptor associated factor 4
chr10	15161630	15162119	490	0.82	0.00254	20	ENSRNOG00000019684	Fam173a	family with sequence similarity 173, member A
chr7	117257330	117257716	387	0.82	0.00448	-121	ENSRNOG00000023781	Plec	plectin
chr1	266104903	266105530	628	0.82	0.00937	93	ENSRNOG00000019674	Mfsd13a	major facilitator superfamily domain containing 13A
chr10	85974562	85975092	531	0.82	0.00996	-183	ENSRNOG00000004518	Cacnb1	calcium voltage-gated channel auxiliary subunit beta 1
chr1	222178035	222179491	1457	0.81	0.000125	-38	ENSRNOG00000021139	Esrra	estrogen related receptor, alpha
chr10	106854874	106856485	1612	0.81	0.000372	-417	ENSRNOG00000050819	Birc5	baculoviral IAP repeat-containing 5
chr20	7907429	7909074	1646	0.81	0.000439	-57	ENSRNOG00000000505	Rpl10a	ribosomal protein L10A
chr5	153707642	153708829	1188	0.81	0.00079	-122	ENSRNOG00000018194	Srrm1	serine and arginine repetitive matrix 1
chr10	88997040	88997855	816	0.81	0.00289	15	ENSRNOG00000019983	Mlx	MLX, MAX dimerization protein
chr10	57274714	57276620	1907	0.8	0.000141	41	ENSRNOG00000003975	Pfn1	profilin 1
chr10	90376590	90377248	659	0.8	0.000426	-184	ENSRNOG00000021031	Grn	granulin precursor
chr10	14256448	14257243	796	0.8	0.00102	-155	ENSRNOG00000015479	Mrps34	mitochondrial ribosomal protein S34
chr5	152358161	152358943	783	0.8	0.00113	91	ENSRNOG00000015967	Sh3bgrl3	SH3 domain binding glutamate-rich protein like 3
chr4	147893795	147894388	594	0.8	0.0036	-100	ENSRNOG00000025209	Plxnd1	plexin D1
chr1	199663787	199664327	541	0.8	0.00494	-116	ENSRNOG00000019965	Tgfb1i1	transforming growth factor beta 1 induced transcript 1
chr10	93414328	93414997	670	0.8	0.00496	-736	ENSRNOG00000006285	Tlk2	tousled-like kinase 2
chr5	157758929	157760041	1113	0.78	0.00101	37	ENSRNOG00000017780	Akr7a2	aldo-keto reductase family 7, member A2
chr20	7207661	7208808	1148	0.78	0.00189	57	ENSRNOG00000061176	Nudt3	nudix hydrolase 3
chr12	14175686	14176417	732	0.78	0.00189	-55		Ap5z1	adaptor-related protein complex 5, zeta 1 subunit
chr1	219412553	219413337	785	0.78	0.0025	-57	ENSRNOG00000021689	Rps6kb2	ribosomal protein S6 kinase B2
chr10	62020056	62020999	944	0.78	0.00395	-19		Ovca2	ovarian tumor suppressor candidate 2
chr10	56558501	56559573	1073	0.78	0.00446	-550	ENSRNOG00000017226	Slc2a4	solute carrier family 2 member 4
chr19	55880300	55880983	684	0.78	0.00519	81	ENSRNOG00000015150	Spg7	SPG7, paraplegin matrix AAA peptidase subunit
chr11	68842558	68843822	1265	0.78	0.00571	-870	ENSRNOG00000002229	Adcy5	adenylate cyclase 5
chr12	40695161	40695647	487	0.78	0.00733	-116	ENSRNOG00000001351	Trafd1	TRAF type zinc finger domain containing 1
chr3	152551779	152552730	952	0.78	0.00746	-559	ENSRNOG00000057817	Epb41l1	erythrocyte membrane protein band 4.1-like 1
chr8	48805468	48805863	396	0.78	0.00926	-18	ENSRNOG00000012420	Bcl9l	B-cell CLL/lymphoma 9-like
chr10	56491299	56492348	1050	0.77	0.000815	-109	ENSRNOG00000015669	Kctd11	potassium channel tetramerization domain containing 11
chr14	83412237	83413406	1170	0.77	0.00183	-146	ENSRNOG00000018475	Eif4enif1	eukaryotic translation initiation factor 4E nuclear import factor 1
chr10	82745489	82745940	452	0.77	0.0041	-86	ENSRNOG00000003897	Col1a1	collagen type I alpha 1 chain
chr10	56609612	56610133	522	0.77	0.00547	-178	ENSRNOG00000017915	Dvl2	dishevelled segment polarity protein 2
chr5	157535169	157536109	941	0.77	0.00782	62	ENSRNOG00000049402	Nbl1	neuroblastoma 1, DAN family BMP antagonist
chr10	109638317	109639569	1253	0.76	0.000663	-195	ENSRNOG00000036696	Hgs	hepatocyte growth factor-regulated tyrosine kinase substrate
chr7	12005734	12007155	1422	0.76	0.00101	-265	ENSRNOG00000033694	Klf16	Kruppel-like factor 16
chr8	117797316	117798164	849	0.76	0.00202	-313	ENSRNOG00000022540	Trex1	three prime repair exonuclease 1
chr1	214252367	214253124	758	0.76	0.00244	-291	ENSRNOG00000017414	Irf7	interferon regulatory factor 7
chr10	85683562	85684893	1332	0.76	0.00248	-90	ENSRNOG00000013030	Pip4k2b	phosphatidylinositol-5-phosphate 4-kinase type 2 beta
chr10	73277747	73278616	870	0.76	0.0033	-817	ENSRNOG00000003517	Tbx2	T-box 2
chr3	164238874	164239930	1057	0.76	0.00348	-152	ENSRNOG00000009207	Spata2	spermatogenesis associated 2
chr10	64861691	64863382	1692	0.75	0.000744	-249	ENSRNOG00000009566	Phf12	PHD finger protein 12
chr10	107444974	107446190	1217	0.75	0.00089	-60	ENSRNOG00000003239	Cant1	calcium activated nucleotidase 1
chr10	109802126	109803293	1168	0.75	0.00245	32	ENSRNOG00000036683	Sirt7	sirtuin 7
chr20	4380534	4381384	851	0.75	0.00291	-359	ENSRNOG00000000436	Egfl8	EGF-like-domain, multiple 8
chr10	109629523	109630487	965	0.75	0.00484	0	ENSRNOG00000047517	Oxld1	oxidoreductase-like domain containing 1
chr15	46784215	46784957	743	0.75	0.00821	-377		Xkr6	XK related 6
chr11	70618094	70619015	922	0.75	0.00857	-152	ENSRNOG00000001789	Zfp148	zinc finger protein 148
chr5	155934730	155936403	1674	0.74	0.000936	13	ENSRNOG00000013602	Usp48	ubiquitin specific peptidase 48
chr5	157642190	157643026	837	0.74	0.00152	-169	ENSRNOG00000007330	Capzb	capping actin protein of muscle Z-line beta subunit
chr12	47218281	47219361	1081	0.74	0.00223	-268	ENSRNOG00000021725	Mlec	malectin
chr5	144274545	144275396	852	0.74	0.00294	10	ENSRNOG00000010237	Map7d1	MAP7 domain containing 1
chr12	41589897	41590663	767	0.74	0.00343	-36	ENSRNOG00000001383	Slc8b1	solute carrier family 8 member B1
chr20	7220030	7220674	645	0.74	0.00363	-11	ENSRNOG00000000490	Rps10	ribosomal protein S10
chr10	62650305	62650834	530	0.74	0.00418	-140	ENSRNOG00000022615	Tp53i13	tumor protein p53 inducible protein 13
chr10	90356021	90356562	542	0.74	0.00618	-50	ENSRNOG00000020994	Slc25a39	solute carrier family 25, member 39
chr10	57162206	57163071	866	0.74	0.00707	34	ENSRNOG00000019604	Pld2	phospholipase D2
chr20	4823396	4824350	955	0.73	0.000714	-353	ENSRNOG00000000839	Nfkbil1	NFKB inhibitor like 1
chr1	220008454	220009820	1367	0.73	0.00134	-260	ENSRNOG00000061795	Rbm4b	RNA binding motif protein 4B
chr10	57321431	57322958	1528	0.73	0.00144	-136	ENSRNOG00000031364	Kif1c	kinesin family member 1C
chr8	117126073	117127137	1065	0.73	0.00185	-87	ENSRNOG00000054863	Usp4	ubiquitin specific peptidase 4
chr10	109747607	109748714	1108	0.73	0.00189	-91	ENSRNOG00000036689	P4hb	prolyl 4-hydroxylase subunit beta
chr20	5566131	5566809	679	0.73	0.00253	-61	ENSRNOG00000026799	Zbtb9	zinc finger and BTB domain containing 9
chr7	140556114	140557139	1026	0.73	0.00366	12	ENSRNOG00000054385	Rhebl1	Ras homolog enriched in brain like 1
chr12	16340528	16341448	921	0.73	0.0043	66	ENSRNOG00000001258	Snx8	sorting nexin 8
chr10	37421992	37423184	1193	0.73	0.0051	-59	ENSRNOG00000005024	Cdkn2aipnl	CDKN2A interacting protein N-terminal like
chr8	115150359	115150822	464	0.73	0.00588	77	ENSRNOG00000012073	Abhd14b	abhydrolase domain containing 14b
chr1	221419924	221420577	654	0.73	0.0067	-61	ENSRNOG00000020982	Fau	FAU, ubiquitin like and ribosomal protein S30 fusion
chr10	88306622	88307876	1255	0.72	0.000404	-117	ENSRNOG00000015380	Jup	junction plakoglobin
chr10	56604627	56605232	606	0.72	0.00056	-210	ENSRNOG00000017657	Phf23	PHD finger protein 23
chr10	91187148	91187800	653	0.72	0.00138	-119	ENSRNOG00000003108	Acbd4	acyl-CoA binding domain containing 4
chr5	147713481	147714743	1263	0.72	0.00152	-51	ENSRNOG00000009113	Marcksl1	MARCKS-like 1
chr10	63775774	63776751	978	0.72	0.00154	-5	ENSRNOG00000056954	Inpp5k	inositol polyphosphate-5-phosphatase K
chr20	7396749	7398240	1492	0.72	0.00284	-102	ENSRNOG00000038883	LOC294154	similar to chromosome 6 open reading frame 106 isoform a
chr20	5079483	5080585	1103	0.72	0.00335	-36	ENSRNOG00000056637	Abhd16a	abhydrolase domain containing 16A
chr15	34430646	34431814	1169	0.72	0.0055	72	ENSRNOG00000020264	Dhrs1	dehydrogenase/reductase 1
chr10	108424785	108425706	922	0.72	0.00843	-51	ENSRNOG00000045791	Eif4a3	eukaryotic translation initiation factor 4A3
chr10	57290148	57292055	1908	0.71	0.00108	44	ENSRNOG00000004246	Spag7	sperm associated antigen 7
chr12	23954069	23955161	1093	0.71	0.00157	-145	ENSRNOG00000023366	Styxl1	serine/threonine/tyrosine interacting-like 1
chr20	10679543	10680958	1416	0.71	0.00239	28	ENSRNOG00000001189	Sik1	salt-inducible kinase 1
chr10	56600445	56601458	1014	0.71	0.00343	-336	ENSRNOG00000017417	Gabarap	GABA type A receptor-associated protein
chr10	86098281	86099933	1653	0.71	0.00364	-513	ENSRNOG00000005081	Fbxl20	F-box and leucine-rich repeat protein 20
chr3	152933215	152934282	1068	0.71	0.00407	-22	ENSRNOG00000020317	RGD1307752	similar to RIKEN cDNA 1110008F13
chr3	12009200	12010121	922	0.71	0.00494	83	ENSRNOG00000016220	Rpl12	ribosomal protein L12
chr5	150459415	150459973	559	0.71	0.00559	-51	ENSRNOG00000048288	Taf12	TATA-box binding protein associated factor 12
chr12	47588263	47589134	872	0.71	0.00585	-364	ENSRNOG00000001204	Ankrd13a	ankyrin repeat domain 13a
chr5	154309835	154310839	1005	0.71	0.00615	-116	ENSRNOG00000009712	Gale	UDP-galactose-4-epimerase
chr20	3815487	3816404	918	0.71	0.00711	-112	ENSRNOG00000000467	Ring1	ring finger protein 1
chr10	15199649	15200679	1031	0.7	0.00199	-129	ENSRNOG00000019798	Stub1	STIP1 homology and U-box containing protein 1
chr10	61432388	61433539	1152	0.7	0.00255	92	ENSRNOG00000002669	Cluh	clustered mitochondria homolog
chr1	220991822	220993076	1255	0.7	0.00259	-321	ENSRNOG00000030888	Rela	RELA proto-oncogene, NF-kB subunit
chr19	55268609	55269520	912	0.7	0.00269	-132	ENSRNOG00000013376	Mvd	mevalonate diphosphate decarboxylase
chr10	15345943	15346870	928	0.7	0.00276	-33	ENSRNOG00000020239	Capn15	calpain 15
chr10	67064779	67065770	992	0.7	0.00431	-621		Mir193	microRNA 193
chr10	65443686	65444177	492	0.7	0.00472	49	ENSRNOG00000023344	Rpl23a	ribosomal protein L23a
chr12	37984514	37985190	677	0.7	0.00668	62	ENSRNOG00000001086	Vps37b	VPS37B, ESCRT-I subunit
chr10	72197889	72198753	865	0.7	0.00691	-286	ENSRNOG00000002852	Myo19	myosin XIX
chr3	11391673	11392546	874	0.7	0.00745	-22	ENSRNOG00000013442	Ciz1	CDKN1A interacting zinc finger protein 1
chr10	88841585	88842953	1369	0.69	0.00103	-36	ENSRNOG00000019742	Stat3	signal transducer and activator of transcription 3
chr10	56286066	56287454	1389	0.69	0.00235	-369	ENSRNOG00000013746	Senp3	Sumo1/sentrin/SMT3 specific peptidase 3
chr10	103972149	103973221	1073	0.69	0.00277	-172	ENSRNOG00000003626	Atp5h	ATP synthase, H+ transporting, mitochondrial Fo complex, subunit d
chr1	219439312	219440355	1044	0.69	0.00337	-119	ENSRNOG00000018708	Ppp1ca	protein phosphatase 1 catalytic subunit alpha
chr1	221099428	221100571	1144	0.69	0.00405	2	ENSRNOG00000020813	Ltbp3	latent transforming growth factor beta binding protein 3
chr12	40417182	40418341	1160	0.69	0.00645	2		Brap	BRCA1 associated protein
chr7	117772755	117773614	860	0.69	0.00706	-129	ENSRNOG00000032446	Recql4	RecQ like helicase 4
chr12	23514629	23515490	862	0.69	0.00717	73	ENSRNOG00000001426	Prkrip1	Prkr interacting protein 1 (IL11 inducible)
chr7	121152862	121153759	898	0.69	0.00888	72	ENSRNOG00000016875	Cbx7	chromobox 7
chr1	197997174	197998077	904	0.69	0.00898	38	ENSRNOG00000019103	Cln3	ceroid-lipofuscinosis, neuronal 3
chr7	120636136	120637151	1016	0.69	0.00965	-52	ENSRNOG00000022802	Tmem184b	transmembrane protein 184B
chr12	47920241	47921134	894	0.68	0.00162	-231	ENSRNOG00000049604	Mvk	mevalonate kinase
chr10	97710320	97711477	1158	0.68	0.00263	-6	ENSRNOG00000000246	Amz2	archaelysin family metallopeptidase 2
chr19	54766028	54767245	1218	0.68	0.00287	42	ENSRNOG00000019140	Banp	Btg3 associated nuclear protein
chr10	104523330	104524811	1482	0.68	0.00435	71	ENSRNOG00000005580	Itgb4	integrin subunit beta 4
chr8	117601341	117602164	824	0.68	0.00574	-107	ENSRNOG00000031816	Nckipsd	NCK interacting protein with SH3 domain
chr20	7817915	7818712	798	0.68	0.00589	25	ENSRNOG00000000503	Ppard	peroxisome proliferator-activated receptor delta
chr1	198210230	198210718	489	0.68	0.00785	-51	ENSRNOG00000019721	Ypel3	yippee-like 3
chr1	142197313	142198774	1462	0.68	0.00791	-862	ENSRNOG00000011352	Furin	furin (paired basic amino acid cleaving enzyme)
chr12	48662591	48663513	923	0.68	0.00978	-531	ENSRNOG00000059799	Ficd	FIC domain containing
chr10	85124638	85125697	1060	0.67	0.000629	-527	ENSRNOG00000009275	Kpnb1	karyopherin subunit beta 1
chr10	57039659	57040782	1124	0.67	0.000974	-30	ENSRNOG00000019308	Arrb2	arrestin, beta 2
chr10	85646275	85646936	662	0.67	0.0014	-39	ENSRNOG00000052730	Psmb3	proteasome subunit beta 3
chr5	172985602	172986922	1321	0.67	0.00163	-29	ENSRNOG00000016936	Nadk	NAD kinase
chr20	5441319	5442338	1020	0.67	0.00245	-46	ENSRNOG00000028505	Rps18	ribosomal protein S18
chr10	89030100	89031522	1423	0.67	0.00359	-54	ENSRNOG00000020213	Tubg1	tubulin, gamma 1
chr7	120140070	120140898	829	0.67	0.00403	24	ENSRNOG00000009570	Pdxp	pyridoxal phosphatase
chr7	123088025	123089130	1106	0.67	0.00456	-338	ENSRNOG00000050500	Tob2	transducer of ERBB2, 2
chr3	12943738	12945244	1507	0.67	0.00514	51	ENSRNOG00000017172	Mvb12b	multivesicular body subunit 12B
chr12	40509177	40510616	1440	0.67	0.00563	-481	ENSRNOG00000001345	Mapkapk5	mitogen-activated protein kinase-activated protein kinase 5
chr1	220665126	220666122	997	0.67	0.006	-13	ENSRNOG00000020412	Sf3b2	splicing factor 3b, subunit 2
chr12	50315428	50316318	891	0.67	0.0077	-3		Srrd	SRR1 domain containing
chr19	57648654	57650426	1773	0.67	0.008	254	ENSRNOG00000019766	Exoc8	exocyst complex component 8
chr7	2795204	2796375	1172	0.67	0.0083	-98	ENSRNOG00000030597	Ankrd52	ankyrin repeat domain 52
chr5	144113058	144113497	440	0.67	0.00897	-734	ENSRNOG00000025679	Stk40	serine/threonine kinase 40
chr12	15889617	15890802	1186	0.66	0.000705	8	ENSRNOG00000001235	Gna12	G protein subunit alpha 12
chr20	12128225	12129505	1281	0.66	0.00201	-118	ENSRNOG00000001228	Pofut2	protein O-fucosyltransferase 2
chr5	171458803	171460185	1383	0.66	0.00327	-6	ENSRNOG00000046227	Tprg1l	tumor protein p63 regulated 1-like
chr2	189105024	189106589	1566	0.66	0.0044	-232	ENSRNOG00000020791	Ube2q1	ubiquitin conjugating enzyme E2 Q1
chr7	117538022	117539096	1075	0.66	0.00604	36	ENSRNOG00000021732	Hsf1	heat shock transcription factor 1
chr10	109664966	109665913	948	0.66	0.0068	-242	ENSRNOG00000036693	Slc25a10	solute carrier family 25 member 10
chr11	72378438	72379616	1179	0.66	0.00872	-44	ENSRNOG00000038597	Dlg1	discs large MAGUK scaffold protein 1
chr12	40465634	40467266	1633	0.65	0.00261	-45	ENSRNOG00000001344	Aldh2	aldehyde dehydrogenase 2 family (mitochondrial)
chr8	62541795	62543631	1837	0.65	0.00339	-754	ENSRNOG00000030126	Clk3	CDC-like kinase 3
chr10	56266544	56267839	1296	0.65	0.00398	21	ENSRNOG00000012162	Mpdu1	mannose-P-dolichol utilization defect 1
chr10	56530736	56532267	1532	0.65	0.00407	-19	ENSRNOG00000016478	Eif5a	eukaryotic translation initiation factor 5A
chr1	219259183	219260032	850	0.65	0.00426	-280	ENSRNOG00000018117	Ndufv1	NADH:ubiquinone oxidoreductase core subunit V1
chr1	199286907	199288161	1255	0.65	0.0044	-361	ENSRNOG00000019302	Stx4	syntaxin 4
chr10	65437702	65439304	1603	0.65	0.00441	-601	ENSRNOG00000012579	Tlcd1	TLC domain containing 1
chr7	121462362	121463506	1145	0.65	0.00486	-32	ENSRNOG00000017553	Mief1	mitochondrial elongation factor 1
chr10	72187677	72189370	1694	0.65	0.00542	-216	ENSRNOG00000027860	Ggnbp2	gametogenetin binding protein 2
chr6	26820378	26821835	1458	0.65	0.00629	-296	ENSRNOG00000008047	Khk	ketohexokinase
chr12	40679765	40681054	1290	0.65	0.00723	-36	ENSRNOG00000001350	Naa25	N(alpha)-acetyltransferase 25, NatB auxiliary subunit
chr10	89915734	89916887	1154	0.65	0.00794	89	ENSRNOG00000036798	Dusp3	dual specificity phosphatase 3
chr19	54245261	54246584	1324	0.65	0.00824	-35	ENSRNOG00000017817	Cox4i1	cytochrome c oxidase subunit 4i1
chr8	70445542	70446692	1151	0.65	0.00933	-146	ENSRNOG00000012469	Vwa9	von Willebrand factor A domain containing 9
chr7	123042616	123043968	1353	0.64	0.00327	-211	ENSRNOG00000019383	Tef	TEF, PAR bZIP transcription factor
chr1	221236608	221237650	1043	0.64	0.00336	-500	ENSRNOG00000030616	Slc25a45	solute carrier family 25, member 45
chr7	124041071	124042253	1183	0.64	0.00375	-98	ENSRNOG00000009592	Cyb5r3	cytochrome b5 reductase 3
chr8	22625461	22626668	1208	0.64	0.00404	-106	ENSRNOG00000022043	Yipf2	Yip1 domain family, member 2
chr10	57267698	57268748	1051	0.64	0.0043	-152	ENSRNOG00000003879	Rnf167	ring finger protein 167
chr5	152920325	152921417	1093	0.64	0.00449	-741	ENSRNOG00000017087	Man1c1	mannosidase, alpha, class 1C, member 1
chr1	219144131	219145097	967	0.64	0.00459	-4	ENSRNOG00000017446	Ndufs8	NADH:ubiquinone oxidoreductase core subunit S8
chr10	86691061	86691562	502	0.64	0.00681	-497	ENSRNOG00000009329	Nr1d1	nuclear receptor subfamily 1, group D, member 1
chr10	55554339	55555056	718	0.64	0.00786	-391	ENSRNOG00000004668	Slc25a35	solute carrier family 25, member 35
chr11	71601169	71602114	946	0.64	0.00909	20	ENSRNOG00000001758	Tctex1d2	Tctex1 domain containing 2
chr10	15282825	15284038	1214	0.63	0.00246	-522	ENSRNOG00000020067	Rab40c	Rab40c, member RAS oncogene family
chr10	107323748	107325042	1295	0.63	0.00253	-40	ENSRNOG00000028255	Usp36	ubiquitin specific peptidase 36
chr8	63378462	63379703	1242	0.63	0.0038	-4	ENSRNOG00000009029	Nptn	neuroplastin
chr5	126855883	126856990	1108	0.63	0.00469	-154	ENSRNOG00000009983	Lrrc42	leucine rich repeat containing 42
chr7	144272299	144273092	794	0.63	0.00501	-118	ENSRNOG00000015320	Atp5g2	ATP synthase, H+ transporting, mitochondrial Fo complex, subunit C2 (subunit 9)
chr12	25035652	25036980	1329	0.63	0.00533	-314	ENSRNOG00000001470	Limk1	LIM domain kinase 1
chr7	117786653	117788720	2068	0.63	0.00634	-815	ENSRNOG00000016204	Lrrc24	leucine rich repeat containing 24
chr7	120919550	120920312	763	0.63	0.0066	-670	ENSRNOG00000014440	Josd1	Josephin domain containing 1
chr10	109267064	109268007	944	0.63	0.00737	69	ENSRNOG00000004430	Cep131	centrosomal protein 131
chr20	5526556	5527520	965	0.63	0.00829	-143	ENSRNOG00000000480	Phf1	PHD finger protein 1
chr1	219640095	219642157	2063	0.63	0.00833	-832	ENSRNOG00000019145	Kdm2a	lysine demethylase 2A
chr3	8851474	8852795	1322	0.63	0.00939	57	ENSRNOG00000016989	Dolk	dolichol kinase
chr10	109106692	109107980	1289	0.63	0.00997	-53	ENSRNOG00000004049	Baiap2	BAI1-associated protein 2
chr19	53625185	53626470	1286	0.62	0.00298	-155	ENSRNOG00000042274	Fbxo31	F-box protein 31
chr20	5112304	5114052	1749	0.62	0.00478	-66	ENSRNOG00000000847	Csnk2b	casein kinase 2 beta
chr7	120558915	120559696	782	0.62	0.00506	41	ENSRNOG00000012295	Pla2g6	phospholipase A2 group VI
chr16	20521065	20522259	1195	0.62	0.00523	-327	ENSRNOG00000019639	Pgpep1	pyroglutamyl-peptidase I
chr1	219345531	219346441	911	0.62	0.00624	-55	ENSRNOG00000018391	Cdk2ap2	cyclin-dependent kinase 2 associated protein 2
chr18	27725142	27726300	1159	0.62	0.00631	-27	ENSRNOG00000019450	Etf1	eukaryotic translation termination factor 1
chr10	14061201	14062225	1025	0.62	0.00646	-10	ENSRNOG00000013370	Gfer	growth factor, augmenter of liver regeneration
chr20	6960684	6961586	903	0.62	0.00672	8	ENSRNOG00000000527	Mtch1	mitochondrial carrier 1
chr10	47452826	47454041	1216	0.62	0.00704	-136	ENSRNOG00000032492	Usp22	ubiquitin specific peptidase 22
chr8	48657349	48658842	1494	0.62	0.0073	-34	ENSRNOG00000009799	Dpagt1	dolichyl-phosphate N-acetylglucosaminephosphotransferase 1
chr12	41484335	41485493	1159	0.61	0.00187	-32	ENSRNOG00000001377	Ddx54	DEAD-box helicase 54
chr10	65963626	65964681	1056	0.61	0.00429	-222	ENSRNOG00000008704	Nlk	nemo like kinase
chr19	55093127	55094369	1243	0.61	0.00602	-837	ENSRNOG00000043077	Zfpm1	zinc finger protein, multitype 1
chr5	173295242	173296764	1523	0.61	0.007	-267	ENSRNOG00000019423	Dvl1	dishevelled segment polarity protein 1
chr12	16083642	16084418	777	0.61	0.00744	-236	ENSRNOG00000055583	Ttyh3	tweety family member 3
chr10	95211661	95212615	955	0.61	0.00757	-27	ENSRNOG00000015329	Kpna2	karyopherin subunit alpha 2
chr16	21362271	21363469	1199	0.61	0.00787	85	ENSRNOG00000027257	Gmip	Gem-interacting protein
chr10	88442481	88443493	1013	0.61	0.00822	-142	ENSRNOG00000016924	Acly	ATP citrate lyase
chr1	222517674	222519322	1649	0.61	0.00953	-763	ENSRNOG00000060849	Rcor2	REST corepressor 2
chr10	107280801	107282082	1282	0.61	0.00968	-207	ENSRNOG00000043381	Cyth1	cytohesin 1
chr16	20415575	20416780	1206	0.6	0.00279	-254	ENSRNOG00000019228	Pik3r2	phosphoinositide-3-kinase regulatory subunit 2
chr1	80666324	80667509	1186	0.6	0.0051	-332	ENSRNOG00000018730	Nectin2	nectin cell adhesion molecule 2
chr20	5049291	5050725	1435	0.6	0.00812	-267	ENSRNOG00000000842	Ddah2	dimethylarginine dimethylaminohydrolase 2
chr10	56589995	56591454	1460	0.59	0.00333	-187	ENSRNOG00000027628	Elp5	elongator acetyltransferase complex subunit 5
chr1	85162128	85162800	673	0.59	0.00655	2	ENSRNOG00000019883	Pak4	p21 (RAC1) activated kinase 4
chr12	47073548	47074725	1178	0.59	0.00658	-63	ENSRNOG00000011222	Dynll1	dynein light chain LC8-type 1
chr12	41507121	41508369	1249	0.59	0.0066	-39	ENSRNOG00000059344	Tpcn1	two pore segment channel 1
chr10	104155022	104156170	1149	0.59	0.00728	-209	ENSRNOG00000003797	Mrps7	mitochondrial ribosomal protein S7
chr10	61744402	61745716	1315	0.59	0.00817	38	ENSRNOG00000027194	Sgsm2	small G protein signaling modulator 2
chr7	12518390	12519445	1056	0.59	0.00817	-234	ENSRNOG00000013604	Gpx4	glutathione peroxidase 4
chr10	89645755	89646609	855	0.59	0.00956	-13	ENSRNOG00000020772	Dhx8	DEAH-box helicase 8
chr12	51947957	51949209	1253	0.59	0.00984	-67	ENSRNOG00000037483	Ep400	E1A binding protein p400
chr7	11783467	11784983	1517	0.58	0.00623	-116	ENSRNOG00000019247	Plekhj1	pleckstrin homology domain containing J1
chr7	124020041	124021200	1160	0.58	0.00662	-47	ENSRNOG00000022877	Poldip3	DNA polymerase delta interacting protein 3
chr10	13914361	13915742	1382	0.58	0.00689	-162	ENSRNOG00000010771	Pkd1	polycystic kidney disease 1
chr17	10364406	10365142	737	0.58	0.00735	-204	ENSRNOG00000018122	Tspan17	tetraspanin 17
chr10	15240442	15242396	1955	0.57	0.00591	-171	ENSRNOG00000021615	Mettl26	methyltransferase like 26
chr8	117306215	117307886	1672	0.57	0.00639	-288	ENSRNOG00000025071	Qrich1	glutamine-rich 1
chr19	55380407	55381837	1431	0.57	0.00672	-443	ENSRNOG00000013970	Cdt1	chromatin licensing and DNA replication factor 1
chr10	56511196	56512875	1680	0.57	0.00904	-453	ENSRNOG00000015975	LOC497940	similar to RIKEN cDNA 2810408A11
chr5	154204751	154206053	1303	0.56	0.00941	0	ENSRNOG00000007992	Srsf10	serine and arginine rich splicing factor 10
chr12	22258998	22260421	1424	0.56	0.00948	-3	ENSRNOG00000025310	Pop7	POP7 homolog, ribonuclease P/MRP subunit
chr2	187511675	187512836	1162	0.56	0.00974	92	ENSRNOG00000031778	Mef2d	myocyte enhancer factor 2D
chr15	45927510	45928784	1275	0.55	0.00593	-343	ENSRNOG00000009873	Ints6	integrator complex subunit 6
chr3	11316725	11317685	961	0.55	0.00709	-123	ENSRNOG00000011884	Golga2	golgin A2
chr12	24180264	24181148	885	0.55	0.00714	-231	ENSRNOG00000001448	Hip1	huntingtin interacting protein 1
chr3	9822096	9823164	1069	0.55	0.00739	44	ENSRNOG00000007710	Usp20	ubiquitin specific peptidase 20
chr1	221408925	221410207	1283	0.55	0.00959	-141	ENSRNOG00000020950	Syvn1	synoviolin 1
chr10	14247770	14248643	874	0.55	0.00968	-321	ENSRNOG00000015090	Nubp2	nucleotide binding protein 2
chr10	65805312	65806362	1051	0.55	0.00984	-23	ENSRNOG00000008891	Ift20	intraflagellar transport 20
chr20	4368572	4369828	1257	0.53	0.00719	-510	ENSRNOG00000000438	Rnf5	ring finger protein 5
chr12	24724460	24725992	1533	0.53	0.00871	-229	ENSRNOG00000018910	Abhd11	abhydrolase domain containing 11
chr5	29869786	29871096	1311	-0.52	0.00835	-51	ENSRNOG00000009389	Ripk2	receptor-interacting serine-threonine kinase 2
chr7	83347989	83349157	1169	-0.53	0.00623	-121	ENSRNOG00000004681	Eny2	ENY2, transcription and export complex 2 subunit
chr17	43688546	43690119	1574	-0.54	0.00683	-22	ENSRNOG00000021198	Hist1h2bh	histone cluster 1, H2bh
chr2	103979076	103979985	910	-0.54	0.00996	66	ENSRNOG00000013253	Armc1	armadillo repeat containing 1
chr5	9230534	9231765	1232	-0.57	0.00388	-30	ENSRNOG00000006980	Vcpip1	valosin containing protein interacting protein 1
chr2	98252360	98253456	1097	-0.57	0.00664	-17	ENSRNOG00000008748	Pex2	peroxisomal biogenesis factor 2
chr1	154169870	154170809	940	-0.57	0.00951	22	ENSRNOG00000017383	Hikeshi	Hikeshi, heat shock protein nuclear import factor
chr8	17421067	17422167	1101	-0.58	0.00479	65	ENSRNOG00000026643	Chordc1	cysteine and histidine rich domain containing 1
chr4	70902514	70903848	1335	-0.58	0.00767	-72	ENSRNOG00000014367	Ephb6	Eph receptor B6
chr15	70731291	70732884	1594	-0.59	0.00253	-76	ENSRNOG00000009034	Tdrd3	tudor domain containing 3
chr5	33580719	33581510	792	-0.59	0.0061	87	ENSRNOG00000025145	Rmdn1	regulator of microtubule dynamics 1
chr14	99780352	99781523	1172	-0.59	0.00822	26	ENSRNOG00000005203	Sec61g	Sec61 translocon gamma subunit
chr4	52349664	52351431	1768	-0.59	0.00841	76	ENSRNOG00000039464	Tmem229a	transmembrane protein 229A
chr3	129884293	129885982	1690	-0.6	0.00177	-328	ENSRNOG00000006705	Mkks	McKusick-Kaufman syndrome
chr4	39517131	39518409	1279	-0.6	0.00246	91	ENSRNOG00000006206	Tmem106b	transmembrane protein 106B
chrX	63290836	63291898	1063	-0.6	0.00519	-242	ENSRNOG00000060793	Eif2s3	eukaryotic translation initiation factor 2 subunit gamma
chr2	122689932	122691032	1101	-0.6	0.00544	58	ENSRNOG00000013293	Mccc1	methylcrotonoyl-CoA carboxylase 1
chr1	253185299	253186945	1647	-0.6	0.00571	-589	ENSRNOG00000018944	Pank1	pantothenate kinase 1
chr16	40050158	40051432	1275	-0.61	0.00403	-67	ENSRNOG00000038933	Spcs3	signal peptidase complex subunit 3
chr1	30917648	30918586	939	-0.61	0.00557	-235	ENSRNOG00000011622	Echdc1	ethylmalonyl-CoA decarboxylase 1
chr2	216509205	216510238	1034	-0.62	0.00773	-47	ENSRNOG00000017310	Rnpc3	RNA-binding region (RNP1, RRM) containing 3
chr5	25720746	25721258	513	-0.62	0.00853	54	ENSRNOG00000016187	Tmem67	transmembrane protein 67
chr2	19822764	19823702	939	-0.63	0.00354	-1	ENSRNOG00000016580	Rps23	ribosomal protein S23
chr11	42858131	42859168	1038	-0.63	0.00494	-92	ENSRNOG00000001689	Arl6	ADP-ribosylation factor like GTPase 6
chr6	143900831	143901849	1019	-0.63	0.00496	46	ENSRNOG00000004268	Zfp386	zinc finger protein 386 (Kruppel-like)
chr1	8877736	8878654	919	-0.63	0.0072	-59	ENSRNOG00000011540	Vta1	vesicle trafficking 1
chr2	8732565	8733021	457	-0.63	0.00727	-374	ENSRNOG00000045649	Arrdc3	arrestin domain containing 3
chr4	22660912	22661888	977	-0.63	0.00782	285	ENSRNOG00000022837	Slc25a40	solute carrier family 25, member 40
chrX	43497209	43498321	1113	-0.63	0.0085	-3	ENSRNOG00000003763	Prdx4	peroxiredoxin 4
chr2	128675294	128676117	824	-0.63	0.00867	-108	ENSRNOG00000038330	RGD1359508	similar to protein C33A12.3
chr9	26931849	26932478	630	-0.63	0.0093	37	ENSRNOG00000012543	Mcm3	minichromosome maintenance complex component 3
chr8	99879232	99880788	1557	-0.64	0.00113	-63	ENSRNOG00000008151	Plscr4	phospholipid scramblase 4
chr2	88343970	88344803	834	-0.64	0.00253	-140	ENSRNOG00000038902	RGD1565641	RGD1565641
chr4	23018360	23019312	953	-0.64	0.00362	100	ENSRNOG00000049780	Sri	sorcin
chr5	14608940	14610368	1429	-0.64	0.00564	-30	ENSRNOG00000008566	Mrpl15	mitochondrial ribosomal protein L15
chr13	100129392	100130215	824	-0.64	0.00877	47	ENSRNOG00000027690	Eif3el1	eukaryotic translation initiation factor 3, subunit E-like 1
chr3	137137517	137138690	1174	-0.64	0.00913	22	ENSRNOG00000004967	Snrpb2	small nuclear ribonucleoprotein polypeptide B2
chr2	181331071	181331984	914	-0.65	0.00112	81	ENSRNOG00000012982	Map9	microtubule-associated protein 9
chr9	53120192	53121017	826	-0.65	0.00549	-51	ENSRNOG00000004076	Pms1	PMS1 homolog 1, mismatch repair system component
chr14	23001690	23002877	1188	-0.65	0.00569	-273	ENSRNOG00000001996	Ythdc1	YTH domain containing 1
chr6	98283693	98284988	1296	-0.65	0.00781	-20	ENSRNOG00000021919	Rhoj	ras homolog family member J
chr2	104403663	104405363	1701	-0.66	0.00102	-430		RGD1562890	RGD1562890
chr2	154508212	154509332	1121	-0.66	0.00304	-131	ENSRNOG00000021324	RGD1565059	similar to hypothetical protein E130311K13
chr2	143104005	143104858	854	-0.66	0.00336	-20	ENSRNOG00000038176	Ufm1	ubiquitin-fold modifier 1
chr1	15374314	15375037	724	-0.66	0.00542	26	ENSRNOG00000012322	Pex7	peroxisomal biogenesis factor 7
chr3	55451358	55452252	895	-0.66	0.00735	-7	ENSRNOG00000006731	Spc25	SPC25, NDC80 kinetochore complex component
chr3	48625715	48626403	689	-0.67	0.00213	21	ENSRNOG00000007359	Gca	grancalcin
chr9	61134476	61135552	1077	-0.67	0.00226	-51	ENSRNOG00000013388	Pgap1	post-GPI attachment to proteins 1
chr2	58534045	58535078	1034	-0.67	0.00309	86	ENSRNOG00000054751	Lmbrd2	LMBR1 domain containing 2
chr3	114868917	114870105	1189	-0.68	0.00169	33	ENSRNOG00000037160	Bloc1s6	biogenesis of lysosomal organelles complex 1 subunit 6
chr2	2890620	2891697	1078	-0.68	0.00242	-100	ENSRNOG00000026937	Arsk	arylsulfatase family, member K
chr7	15241418	15242607	1190	-0.68	0.00262	-136	ENSRNOG00000004572	Zfp472	zinc finger protein 472
chr18	68982705	68983715	1011	-0.68	0.00516	43	ENSRNOG00000028677	LOC361346	similar to chromosome 18 open reading frame 54
chr16	23991218	23991819	602	-0.68	0.00938	51	ENSRNOG00000049498	Nat2	N-acetyltransferase 2
chr5	64892416	64893372	957	-0.69	0.00152	-183	ENSRNOG00000006087	Rnf20	ring finger protein 20
chr2	237751053	237752030	978	-0.7	0.00282	-112	ENSRNOG00000011454	Tbck	TBC1 domain containing kinase
chr3	36660674	36661052	379	-0.7	0.00595	-136	ENSRNOG00000004624	Rnd3	Rho family GTPase 3
chr3	131351373	131351690	318	-0.7	0.00819	-55	ENSRNOG00000008088	Btbd3	BTB domain containing 3
chr11	1818402	1819344	943	-0.71	0.00132	69	ENSRNOG00000000720	MGC95208	similar to 4930453N24Rik protein
chr2	156806939	156808197	1259	-0.71	0.00269	-167		LOC302022	similar to nidogen 2 protein
chr1	253219440	253220448	1009	-0.71	0.0031	-142	ENSRNOG00000018929	Kif20b	kinesin family member 20B
chr1	33275271	33276498	1228	-0.71	0.00346	-78	ENSRNOG00000012742	Irx2	iroquois homeobox 2
chr1	70244594	70245110	517	-0.71	0.00395	-32	ENSRNOG00000015071	Zim1	zinc finger, imprinted 1
chr1	189549404	189550451	1048	-0.71	0.00516	-32	ENSRNOG00000014513	Exnef	exonuclease NEF-sp
chr15	100282522	100283539	1018	-0.71	0.00531	-100		Gpc5	glypican 5
chr11	14160387	14161353	967	-0.72	0.000349	-173	ENSRNOG00000060979	Hspa13	heat shock protein 70 family, member 13
chr3	105297732	105299265	1534	-0.72	0.00152	-391	ENSRNOG00000008115	Arhgap11a	Rho GTPase activating protein 11A
chr2	227582478	227583426	949	-0.72	0.00207	-358	ENSRNOG00000015250	Mettl14	methyltransferase like 14
chr4	89280720	89281757	1038	-0.72	0.00301	-17	ENSRNOG00000007947	Fam13a	family with sequence similarity 13, member A
chr18	86071350	86072289	940	-0.74	0.00283	-64		Rttn	rotatin
chr6	58466183	58467423	1241	-0.75	0.00146	-451	ENSRNOG00000006867	Etv1	ets variant 1
chr8	4440335	4441673	1339	-0.75	0.00161	-6	ENSRNOG00000029148	Pdgfd	platelet derived growth factor D
chr1	62577122	62578177	1056	-0.75	0.00339	47		Zfp40	zinc finger protein 40
chr4	22080940	22082249	1310	-0.76	0.000262	-9	ENSRNOG00000006779	Crot	carnitine O-octanoyltransferase
chr2	53105487	53106201	715	-0.76	0.00267	-68		Selenop	selenoprotein P
chr6	61404984	61405456	473	-0.76	0.00434	-28	ENSRNOG00000006368	Lrrn3	leucine rich repeat neuronal 3
chr16	49819739	49820589	851	-0.76	0.00705	60	ENSRNOG00000013391	Sorbs2	sorbin and SH3 domain containing 2
chr2	152824010	152824992	983	-0.77	0.000957	46	ENSRNOG00000014599	Dhx36	DEAH-box helicase 36
chr1	5448596	5449503	908	-0.77	0.00157	92	ENSRNOG00000040242	Epm2a	epilepsy, progressive myoclonus type 2A
chr11	47242703	47243633	931	-0.77	0.00238	-174	ENSRNOG00000031163	Nfkbiz	NFKB inhibitor zeta
chr9	74047749	74048450	702	-0.77	0.00652	-2	ENSRNOG00000013557	Lancl1	LanC like 1
chr6	39363139	39364128	990	-0.78	0.00125	-176	ENSRNOG00000004084	Fam84a	family with sequence similarity 84, member A
chr2	52332239	52333305	1067	-0.79	0.000584	-624	ENSRNOG00000017581	RGD1306227	similar to 4833420G17Rik protein
chr8	89369011	89369661	651	-0.79	0.00955	-81	ENSRNOG00000023794	Mei4	meiotic double-stranded break formation protein 4
chr13	93936595	93937378	784	-0.8	0.00128	-2	ENSRNOG00000056209	Exo1	exonuclease 1
chr6	145739516	145740360	845	-0.8	0.00677	-97	ENSRNOG00000005410	Cdca7l	cell division cycle associated 7 like
chr6	33407091	33407542	452	-0.8	0.00895	53	ENSRNOG00000021475	Ldah	lipid droplet associated hydrolase
chr9	23351704	23352443	740	-0.81	6.83e-05	-197		Cenpq	centromere protein Q
chr16	50501090	50502284	1195	-0.81	8.24e-05	29	ENSRNOG00000030954	Fat1	FAT atypical cadherin 1
chr20	48880675	48881792	1118	-0.81	0.000519	15	ENSRNOG00000000279	Rtn4ip1	reticulon 4 interacting protein 1
chr5	50075040	50075827	788	-0.81	0.000728	20	ENSRNOG00000008314	Orc3	origin recognition complex, subunit 3
chrX	62698597	62699307	711	-0.81	0.0011	-122	ENSRNOG00000013322	Pola1	DNA polymerase alpha 1, catalytic subunit
chr4	50208607	50209221	615	-0.81	0.00408	21	ENSRNOG00000039494	Aass	aminoadipate-semialdehyde synthase
chr5	19285047	19285835	789	-0.82	0.00136	45	ENSRNOG00000009137	Ubxn2b	UBX domain protein 2B
chr13	45319564	45320141	578	-0.82	0.00773	-997	ENSRNOG00000003866	Cxcr4	C-X-C motif chemokine receptor 4
chr17	44757595	44758870	1276	-0.83	0.000164	-63	ENSRNOG00000054296	Hist1h2bo	histone cluster 1 H2B family member o
chr5	38844077	38845166	1090	-0.83	0.000238	76	ENSRNOG00000006996	Mms22l	MMS22-like, DNA repair protein
chr6	93561811	93563102	1292	-0.83	0.000708	-143	ENSRNOG00000008222	Timm9	translocase of inner mitochondrial membrane 9
chr17	48810344	48811133	790	-0.83	0.00269	-106	ENSRNOG00000012940	Vps41	VPS41 HOPS complex subunit
chr2	120316174	120316934	761	-0.83	0.00503	-197	ENSRNOG00000011440	Ccdc39	coiled-coil domain containing 39
chr11	57993816	57994784	969	-0.84	0.000309	-752	ENSRNOG00000002176	Nectin3	nectin cell adhesion molecule 3
chr8	69592721	69593717	997	-0.84	0.00126	4	ENSRNOG00000011047	Tmem185a	transmembrane protein 185A
chr4	140246650	140247638	989	-0.85	0.000151	-191	ENSRNOG00000007104	Itpr1	inositol 1,4,5-trisphosphate receptor, type 1
chr5	68716707	68717968	1262	-0.87	9.05e-05	-291	ENSRNOG00000022325	Smc2	structural maintenance of chromosomes 2
chr16	37176344	37177633	1290	-0.87	0.000144	44	ENSRNOG00000010502	Fbxo8	F-box protein 8
chr2	235831173	235832101	929	-0.87	0.000246	14	ENSRNOG00000023322	Ostc	oligosaccharyltransferase complex non-catalytic subunit
chr7	55603810	55605196	1387	-0.87	0.000312	-100	ENSRNOG00000059744	Atxn7l3b	ataxin 7-like 3B
chr13	87846911	87847723	813	-0.87	0.000714	-94	ENSRNOG00000002711	Nuf2	NUF2, NDC80 kinetochore complex component
chr1	234252303	234253024	722	-0.88	0.00124	-93	ENSRNOG00000013413	Rorb	RAR-related orphan receptor B
chrX	95061912	95062815	904	-0.88	0.00232	-232	ENSRNOG00000029087	Nap1l3	nucleosome assembly protein 1-like 3
chr2	264704432	264705199	768	-0.89	0.000547	65	ENSRNOG00000009503	Depdc1	DEP domain containing 1
chr9	53097736	53098517	782	-0.9	0.00256	-148	ENSRNOG00000004001	Osgepl1	O-sialoglycoprotein endopeptidase-like 1
chr15	70399597	70400452	856	-0.91	0.000131	-37	ENSRNOG00000008986	Diaph3	diaphanous-related formin 3
chr15	56756450	56757344	895	-0.91	0.000303	49	ENSRNOG00000009512	Esd	esterase D
chr7	80750284	80750707	424	-0.91	0.0011	-113	ENSRNOG00000056487	Oxr1	oxidation resistance 1
chr2	171195884	171196720	837	-0.91	0.00213	-116	ENSRNOG00000009826	Bche	butyrylcholinesterase
chr17	45078030	45078904	875	-0.92	0.000282	-89	ENSRNOG00000053635	Zfp192	zinc finger protein 192
chr1	31055236	31055611	376	-0.93	0.00802	29	ENSRNOG00000042309	Soga3	SOGA family member 3
chr2	164549183	164549717	535	-0.94	0.000273	-5	ENSRNOG00000012827	Mlf1	myeloid leukemia factor 1
chr2	86970886	86971542	657	-0.94	0.000785	67	ENSRNOG00000017986	Zfp458	zinc finger protein 458
chr3	44085847	44086716	870	-0.94	0.00832	-276	ENSRNOG00000021472	Ermn	ermin
chr5	2882196	2883026	831	-0.96	1.61e-05	57	ENSRNOG00000007291	Terf1	telomeric repeat binding factor 1
chr2	34922534	34923673	1140	-0.98	3.36e-05	-383	ENSRNOG00000013252	Cwc27	CWC27 spliceosome-associated protein homolog
chr7	33583953	33584772	820	-0.99	0.000142	43	ENSRNOG00000004011	Nedd1	neural precursor cell expressed, developmentally down-regulated 1
chr8	82533895	82534259	365	-0.99	0.000284	-398	ENSRNOG00000010447	Tmod2	tropomodulin 2
chr6	56846593	56847082	490	-1	0.000147	-21	ENSRNOG00000023116	Agmo	alkylglycerol monooxygenase
chr17	69653453	69653667	215	-1.01	0.00857	-610	ENSRNOG00000038319	Akr1c19	aldo-keto reductase family 1, member C19
chr8	19867146	19867886	741	-1.02	2.3e-05	-45	ENSRNOG00000006684	Zfp317	zinc finger protein 317
chr17	69653833	69654569	737	-1.05	9.01e-06	31	ENSRNOG00000038319	Akr1c19	aldo-keto reductase family 1, member C19
chr5	68907715	68908613	899	-1.1	0.000298	-667		RGD1309291	similar to RIKEN cDNA 4930547C10
chr1	229003460	229004125	666	-1.12	1.13e-05	-168	ENSRNOG00000012067	Fam111a	family with sequence similarity 111, member A
chr17	58653030	58653486	457	-1.12	0.000114	-121	ENSRNOG00000030775	Adarb2	adenosine deaminase, RNA-specific, B2
chr17	43945258	43945533	276	-1.13	4.78e-05	-734	ENSRNOG00000017585	Abt1	activator of basal transcription 1
chr1	254696605	254697537	933	-1.13	5.26e-05	-176	ENSRNOG00000018718	Rpp30	ribonuclease P/MRP 30 subunit
chr4	176025770	176026523	754	-1.17	0.000215	16	ENSRNOG00000047493	Slco1a2	solute carrier organic anion transporter family, member 1A2
chr9	76179516	76179993	478	-1.18	0.000338	-819	ENSRNOG00000014248	Erbb4	erb-b2 receptor tyrosine kinase 4
chr13	52147246	52147813	568	-1.18	0.00866	-38	ENSRNOG00000051548	Lmod1	leiomodin 1
chr1	69615235	69615521	287	-1.21	0.000289	-225	ENSRNOG00000015271	Zfp418	zinc finger protein 418
chr2	266141236	266141815	580	-1.25	0.000281	-55	ENSRNOG00000009582	Rpe65	RPE65, retinoid isomerohydrolase
chr2	111793042	111793643	602	-1.32	0.00197	-381	ENSRNOG00000032576	Nlgn1	neuroligin 1
chr13	87847794	87848220	427	-1.33	0.000741	-784	ENSRNOG00000002711	Nuf2	NUF2, NDC80 kinetochore complex component
chr13	67350401	67351053	653	-1.37	0.00082	133		LOC100911717	uncharacterized LOC100911717
chr14	18530764	18531468	705	-1.47	0.000168	63	ENSRNOG00000002754	Areg	amphiregulin
chr3	143192441	143193443	1003	-1.51	1.11e-05	-534	ENSRNOG00000005178	LOC689081	similar to cystatin E2
chr20	5374697	5375018	322	-2.07	3.24e-05	-153	ENSRNOG00000030712	RT1-A2	RT1 class Ia, locus A2
