# Supplementary material for: Identification of Regulatory Elements in Primary Sensory Neurons Involved in Trauma-Induced Neuropathic Pain
Source: Mol Neurobiol. 2023 Oct 4;61(3):1845–59. doi: 10.1007/s12035-023-03673-5 (PMC10896855; doi:10.1007/s12035-023-03673-5)
Supplement: Supplementary file 5 — ESM 5 [file 12035_2023_3673_MOESM5_ESM.xlsx]

## Sheet: Supp Table 3
Supplemental table 3. H3K4me1 regions with increased and decreased accessibility after nerve injury
Chromosome	Start	End	Length of region	log2 fold change	p-value	Distance to nearest TSS	Nearest Ensembl	Gene Name	Gene Description
chr17	45642015	45643174	1160	-1.93	1.8e-09	-16383	ENSRNOG00000055917	Trim27	tripartite motif-containing 27
chr5	39824120	39825206	1087	-1.5	2.44e-09	-173769	ENSRNOG00000007831	Ufl1	Ufm1-specific ligase 1
chr17	45604569	45605639	1071	-1.34	1.23e-08	21108	ENSRNOG00000055917	Trim27	tripartite motif-containing 27
chr3	42139413	42139858	446	-1.89	6.25e-08	977770	ENSRNOG00000005600	Nr4a2	nuclear receptor subfamily 4, group A, member 2
chr2	148988972	148989502	531	-1.9	1.13e-07	-97337	ENSRNOG00000013703	Siah2	siah E3 ubiquitin protein ligase 2
chr17	44846645	44847413	769	-1.37	1.37e-07	-5647	ENSRNOG00000052594	Hist1h2ak	histone cluster 1, H2ak
chr9	40443951	40444820	870	-1.52	3.1e-07	-435706	ENSRNOG00000012284	Khdrbs2	KH RNA binding domain containing, signal transduction associated 2
chr2	180857025	180857871	847	-1.34	3.76e-07	57471	ENSRNOG00000011612	Tdo2	tryptophan 2,3-dioxygenase
chr11	20308170	20309125	956	-1.16	4.4e-07	86591	ENSRNOG00000002126	Ncam2	neural cell adhesion molecule 2
chr20	3795480	3796553	1074	1.3	7.73e-07	241	ENSRNOG00000038999	RT1-A3	RT1 class I, locus A3
chr1	151571393	151572565	1173	-1.38	1.16e-06	-346619	ENSRNOG00000016496	Ctsc	cathepsin C
chr7	117290618	117291938	1321	1.17	1.22e-06	-1317	ENSRNOG00000023781	Plec	plectin
chr17	69365111	69366140	1030	-1.03	1.51e-06	166	ENSRNOG00000017165	Akr1e2	aldo-keto reductase family 1, member E2
chr6	35690473	35691567	1095	-1.34	1.54e-06	371919	ENSRNOG00000004210	Osr1	odd-skipped related transciption factor 1
chr16	24612120	24612999	880	-1.12	1.88e-06	138	ENSRNOG00000026403	Naf1	nuclear assembly factor 1 ribonucleoprotein
chr3	86653978	86654951	974	-1.12	2.02e-06	1233296	ENSRNOG00000029798	Lrrc4c	leucine rich repeat containing 4C
chr11	66932489	66933457	969	-1.27	2.13e-06	309	ENSRNOG00000002305	Slc15a2	solute carrier family 15 member 2
chr3	97456451	97457471	1021	-1.44	2.19e-06	200080	ENSRNOG00000022178	Dcdc5	doublecortin domain containing 5
chr14	23238003	23239156	1154	-1.16	2.8e-06	71947	ENSRNOG00000029964	Tmprss11g	transmembrane protease, serine 11G
chr18	6956702	6957540	839	-1.19	2.85e-06	124235	ENSRNOG00000015867	Chst9	carbohydrate sulfotransferase 9
chr5	92038509	92039550	1042	-1.06	2.97e-06	116	ENSRNOG00000023946	Tmem261	transmembrane protein 261
chr5	27965981	27966338	358	-2.2	2.98e-06	164973	ENSRNOG00000006096	Slc26a7	solute carrier family 26 member 7
chr3	86730253	86731322	1070	-1.15	2.99e-06	1309619	ENSRNOG00000029798	Lrrc4c	leucine rich repeat containing 4C
chr2	151099999	151101620	1622	-1.05	3.17e-06	-214008	ENSRNOG00000014232	P2ry1	purinergic receptor P2Y1
chr15	93248627	93249838	1212	-1.27	3.64e-06	58187	ENSRNOG00000009209	Slitrk1	SLIT and NTRK-like family, member 1
chr14	110883235	110884053	819	-1.07	3.66e-06	159	ENSRNOG00000007864	Vrk2	vaccinia related kinase 2
chr6	14701109	14702079	971	-1.12	4.17e-06	490066		Nrxn1	neurexin 1
chr10	104680262	104681342	1081	1.04	5.96e-06	253	ENSRNOG00000024145	Trim65	tripartite motif-containing 65
chr16	14143125	14143863	739	-1.12	6.2e-06	157457	ENSRNOG00000012396	Rgr	retinal G protein coupled receptor
chr16	32163708	32164249	542	-1.34	7.06e-06	61798	ENSRNOG00000010358	Sh3rf1	SH3 domain containing ring finger 1
chr10	109521666	109523517	1852	0.93	8.55e-06	-1304	ENSRNOG00000036701	Actg1	actin, gamma 1
chr20	5413694	5414882	1189	1.3	8.79e-06	-207	ENSRNOG00000038999	RT1-A1	RT1 class Ia, locus A1
chr17	69653833	69654569	737	-1.05	8.84e-06	31	ENSRNOG00000038319	Akr1c19	aldo-keto reductase family 1, member C19
chr2	91496002	91497204	1203	-1.27	9.32e-06	488	ENSRNOG00000011107	Pcsk1	proprotein convertase subtilisin/kexin type 1
chr17	43930920	43931877	958	-1.24	9.41e-06	-14731	ENSRNOG00000017585	Abt1	activator of basal transcription 1
chr3	143192441	143193443	1003	-1.51	1.07e-05	-534	ENSRNOG00000005178	LOC689081	similar to cystatin E2
chr1	229003460	229004125	666	-1.12	1.08e-05	-168	ENSRNOG00000012067	Fam111a	family with sequence similarity 111, member A
chr11	50101883	50102313	431	-1.78	1.08e-05	-392992	ENSRNOG00000033321	Hmgb2l1	high mobility group box 2-like 1
chr7	90096089	90096636	548	-1.98	1.09e-05	221858	ENSRNOG00000024998	Trps1	transcriptional repressor GATA binding 1
chr19	55196841	55197985	1145	0.98	1.27e-05	-9042	ENSRNOG00000028501	Zc3h18	zinc finger CCCH-type containing 18
chr4	31318877	31319329	453	-2.28	1.49e-05	-68317	ENSRNOG00000047914	Gng11	guanine nucleotide binding protein (G protein), gamma 11
chr9	2927722	2928343	622	-1.12	1.5e-05	725522	ENSRNOG00000012942	Satb1	SATB homeobox 1
chr3	25899054	25899961	908	-1.32	1.5e-05	1448618		Lrp1b	LDL receptor related protein 1B
chr12	36870885	36873387	2503	0.96	1.56e-05	137	ENSRNOG00000001004	Ncor2	nuclear receptor co-repressor 2
chr20	5533084	5534193	1110	0.87	1.58e-05	-39	ENSRNOG00000000481	Cuta	cutA divalent cation tolerance homolog
chr10	90242185	90243211	1027	1.02	1.64e-05	11987	ENSRNOG00000020916	Tmub2	transmembrane and ubiquitin-like domain containing 2
chr2	14701213	14702098	886	-1	1.64e-05	247	ENSRNOG00000030237	Cox7c	cytochrome c oxidase subunit 7C
chr11	51694151	51694786	636	-1.19	1.73e-05	-491766	ENSRNOG00000001982	Cblb	Cbl proto-oncogene B
chr5	2882196	2883026	831	-0.96	1.76e-05	57	ENSRNOG00000007291	Terf1	telomeric repeat binding factor 1
chr11	26045601	26046124	524	-1.29	1.79e-05	-589230	ENSRNOG00000057794	Adamts5	ADAM metallopeptidase with thrombospondin type 1 motif, 5
chr15	69532083	69532768	686	-1.2	1.82e-05	867562	ENSRNOG00000008986	Diaph3	diaphanous-related formin 3
chr3	107142295	107143110	816	-1.01	1.92e-05	617886	ENSRNOG00000004730	Meis2	Meis homeobox 2
chr4	31649413	31650589	1177	-0.98	1.95e-05	115776	ENSRNOG00000011292	Col1a2	collagen type I alpha 2 chain
chr10	101917415	101918111	697	1.93	2e-05	165717	ENSRNOG00000031213	Slc39a11	solute carrier family 39, member 11
chr8	4947991	4948965	975	-1.11	2.07e-05	-398905	ENSRNOG00000022081	Ddi1	DNA-damage inducible 1 homolog 1
chr2	3821646	3822907	1262	-1.13	2.08e-05	373542	ENSRNOG00000040279	Slf1	SMC5-SMC6 complex localization factor 1
chr16	32475623	32476517	895	-1	2.18e-05	26954	ENSRNOG00000010682	Clcn3	chloride voltage-gated channel 3
chr8	19867146	19867886	741	-1.02	2.21e-05	-45	ENSRNOG00000006684	Zfp317	zinc finger protein 317
chr3	134693488	134693830	343	-1.29	2.34e-05	2927	ENSRNOG00000004874	Flrt3	fibronectin leucine rich transmembrane protein 3
chr16	27198104	27198721	618	-1.37	2.48e-05	-201054	ENSRNOG00000033528	Tll1	tolloid-like 1
chr7	125892576	125893713	1138	1	2.55e-05	23	ENSRNOG00000031269	RGD1304694	similar to CG9646-PA
chr3	43182706	43183727	1022	-0.9	2.68e-05	-40710	ENSRNOG00000033824	Gpd2	glycerol-3-phosphate dehydrogenase 2
chr10	97646654	97647759	1106	1.12	2.69e-05	11	ENSRNOG00000036745	Gna13	G protein subunit alpha 13
chr2	11877789	11878118	330	-1.15	2.79e-05	-6717		Mir9-2	microRNA 9-2
chr8	3109310	3110946	1637	-1.28	2.95e-05	-430233	ENSRNOG00000030899	Vom1r25	vomeronasal 1 receptor 25
chr15	89925995	89927505	1511	-0.94	3.02e-05	249052	ENSRNOG00000010058	Spry2	sprouty RTK signaling antagonist 2
chr20	5374697	5375018	322	-2.07	3.02e-05	-153	ENSRNOG00000030712	RT1-A2	RT1 class Ia, locus A2
chr3	9161443	9162454	1012	0.95	3.15e-05	100679	ENSRNOG00000009951	Aif1l	allograft inflammatory factor 1-like
chr2	156814468	156815733	1266	-0.85	3.17e-05	-7700	ENSRNOG00000059120	LOC302022	similar to nidogen 2 protein
chr2	49364755	49365884	1130	-1.16	3.29e-05	-317443	ENSRNOG00000060329	Emb	embigin
chr3	100365884	100366724	841	-0.89	3.3e-05	136	ENSRNOG00000005037	Kif18a	kinesin family member 18A
chr10	62622645	62624213	1569	1.14	3.32e-05	25415	ENSRNOG00000015002	Abhd15	abhydrolase domain containing 15
chr2	34922534	34923673	1140	-0.98	3.33e-05	-383	ENSRNOG00000013252	Cwc27	CWC27 spliceosome-associated protein homolog
chr16	21677069	21678158	1090	-1	3.36e-05	166738	ENSRNOG00000028919	Zfp868	zinc finger protein 868
chr3	90583706	90584426	721	-1.15	3.41e-05	166989	ENSRNOG00000032177	LOC499843	LRRGT00091
chr19	25814708	25815203	496	1.42	3.49e-05	-251	ENSRNOG00000002950	Lyl1	LYL1, basic helix-loop-helix family member
chr10	88754788	88755940	1153	1.16	3.66e-05	-542	ENSRNOG00000019075	Stat5b	signal transducer and activator of transcription 5B
chr1	166433022	166433568	547	1.41	4.2e-05	186	ENSRNOG00000019491	Stard10	StAR-related lipid transfer domain containing 10
chr17	45247413	45248390	978	-1.1	4.22e-05	108	ENSRNOG00000055000	Zkscan3	zinc finger with KRAB and SCAN domains 3
chr2	19252352	19252882	531	-1.21	4.28e-05	-325252	ENSRNOG00000029966	Xrcc4	X-ray repair cross complementing 4
chr3	128390235	128391220	986	-1.29	4.28e-05	-210602	ENSRNOG00000033119	Plcb4	phospholipase C, beta 4
chr11	20270426	20271417	992	-1.36	4.41e-05	48865	ENSRNOG00000002126	Ncam2	neural cell adhesion molecule 2
chr1	157903939	157904715	777	-1.01	4.47e-05	-16459	ENSRNOG00000010763	Fam181b	family with sequence similarity 181, member B
chr17	43945258	43945533	276	-1.13	4.53e-05	-734	ENSRNOG00000017585	Abt1	activator of basal transcription 1
chr4	173449217	173449720	504	-1.32	4.6e-05	191233	ENSRNOG00000008130	Rergl	RERG like
chr10	104163168	104164453	1286	0.97	4.79e-05	-177	ENSRNOG00000003837	Mif4gd	MIF4G domain containing
chr18	27153540	27154319	780	1.18	4.83e-05	5763	ENSRNOG00000020167	Reep5	receptor accessory protein 5
chr14	94477619	94478523	905	-1.17	4.85e-05	-1982177	ENSRNOG00000004281	Cobl	cordon-bleu WH2 repeat protein
chr7	41273034	41273770	737	-1.31	4.87e-05	-32405		Galnt4	polypeptide N-acetylgalactosaminyltransferase 4
chr1	38597127	38597789	663	-1	4.96e-05	-358456	ENSRNOG00000035509	Mir3556b	microRNA 3556b
chr1	254696605	254697537	933	-1.13	5.03e-05	-176	ENSRNOG00000018718	Rpp30	ribonuclease P/MRP 30 subunit
chr10	109333603	109334414	812	0.94	5.27e-05	55297	ENSRNOG00000042653	LOC690871	hypothetical protein LOC690871
chr17	68061689	68062278	590	-1.56	5.37e-05	-157066	ENSRNOG00000016885	Klf6	Kruppel-like factor 6
chr10	86036954	86037563	610	1.89	5.43e-05	-33050	ENSRNOG00000004805	Stac2	SH3 and cysteine rich domain 2
chr9	105594744	105595657	914	-1.04	5.54e-05	98156	ENSRNOG00000022576	Nudt12	nudix hydrolase 12
chr3	43698987	43700404	1418	-1.04	5.66e-05	-326268	ENSRNOG00000004645	Galnt5	polypeptide N-acetylgalactosaminyltransferase 5
chr1	138721500	138722478	979	-0.9	5.75e-05	-1362917	ENSRNOG00000010959	Klhl25	kelch-like family member 25
chr10	90392341	90393641	1301	1.01	5.83e-05	15888	ENSRNOG00000021031	Grn	granulin precursor
chr8	125297706	125298409	704	1.48	5.98e-05	-899194	ENSRNOG00000013265	Tgfbr2	transforming growth factor, beta receptor 2
chr8	99984420	99985151	732	-1.29	5.99e-05	7452	ENSRNOG00000030183	Plod2	procollagen lysine, 2-oxoglutarate 5-dioxygenase 2
chr1	9512403	9513298	896	-1.27	6.08e-05	579081		Nmbr	neuromedin B receptor
chr5	109217858	109218350	493	-1.46	6.13e-05	407695	ENSRNOG00000006853	Elavl2	ELAV like RNA binding protein 2
chr12	37575675	37576467	793	1.07	6.19e-05	-1321	ENSRNOG00000001062	Kmt5a	lysine methyltransferase 5A
chr7	121479947	121481343	1397	0.82	6.19e-05	-78	ENSRNOG00000017801	Atf4	activating transcription factor 4
chr16	44711879	44712534	656	-1.46	6.49e-05	-1711662	ENSRNOG00000012802	Tenm3	teneurin transmembrane protein 3
chr5	151976774	151977566	793	1.06	6.58e-05	-29451	ENSRNOG00000006137	Arid1a	AT-rich interaction domain 1A
chr2	9511333	9512331	999	-1.07	6.9e-05	-14381	ENSRNOG00000016298	Lysmd3	LysM domain containing 3
chr3	143254480	143255452	973	-1.03	6.93e-05	-31422	ENSRNOG00000005195	Cst3	cystatin C
chr5	28055859	28056241	383	-1.23	7e-05	75083	ENSRNOG00000006096	Slc26a7	solute carrier family 26 member 7
chr3	164539570	164539937	368	2.11	7.09e-05	115252	ENSRNOG00000057347	Cebpb	CCAAT/enhancer binding protein beta
chr5	38064787	38065244	458	-1.2	7.1e-05	-779530	ENSRNOG00000006996	Mms22l	MMS22-like, DNA repair protein
chrX	128937738	128938010	273	-2.96	7.37e-05	40693	ENSRNOG00000006263	Sh2d1a	SH2 domain containing 1A
chr18	23227585	23228722	1138	-1.1	7.93e-05	263944	ENSRNOG00000017840	Pik3c3	phosphatidylinositol 3-kinase, catalytic subunit type 3
chr7	12413450	12414276	827	0.95	8.39e-05	8688	ENSRNOG00000015434	Midn	midnolin
chr9	23351704	23352443	740	-0.81	8.72e-05	-197		Cenpq	centromere protein Q
chr10	91244054	91244541	488	1.32	9.25e-05	-9790	ENSRNOG00000003207	Fmnl1	formin-like 1
chr19	2451976	2452920	945	-1.01	9.89e-05	59389	ENSRNOG00000013481	Cdh11	cadherin 11
chr10	108630492	108631440	949	1	9.95e-05	60626	ENSRNOG00000003741	Nptx1	neuronal pentraxin 1
chr4	34222316	34222764	449	-1.9	0.000101	-15900	ENSRNOG00000007924	Mios	meiosis regulator for oocyte development
chr2	181025078	181026349	1272	-0.89	0.000101	287	ENSRNOG00000012060	Gucy1b3	guanylate cyclase 1 soluble subunit beta 3
chr16	50501090	50502284	1195	-0.81	0.000106	29	ENSRNOG00000030954	Fat1	FAT atypical cadherin 1
chr8	64364163	64365209	1047	1	0.000106	-55	ENSRNOG00000052224	Celf6	CUGBP, Elav-like family member 6
chr17	58653030	58653486	457	-1.12	0.000109	-121	ENSRNOG00000030775	Adarb2	adenosine deaminase, RNA-specific, B2
chr5	68716707	68717968	1262	-0.87	0.00011	-291	ENSRNOG00000022325	Smc2	structural maintenance of chromosomes 2
chr3	98342404	98343032	629	-1.39	0.000111	45164	ENSRNOG00000004918	Kcna4	potassium voltage-gated channel subfamily A member 4
chr1	61519274	61520289	1016	-0.79	0.000111	106672	ENSRNOG00000025949	Vom1r22	vomeronasal 1 receptor 22
chr17	61234504	61235293	790	-0.92	0.000113	-288269	ENSRNOG00000018698	Wac	WW domain containing adaptor with coiled-coil
chrX	2870911	2871443	533	-1.1	0.000115	-214022	ENSRNOG00000004258	Chst7	carbohydrate sulfotransferase 7
chr2	57941334	57941850	517	-1.49	0.000116	-6229	ENSRNOG00000016163	Slc1a3	solute carrier family 1 member 3
chr3	50739432	50739671	240	-2.81	0.000117	314895	ENSRNOG00000052498	Grb14	growth factor receptor bound protein 14
chr3	166689300	166690026	727	1.44	0.000123	304277	ENSRNOG00000021787	Zfp217	zinc finger protein 217
chr19	23608463	23609717	1255	-0.95	0.000127	-54496	ENSRNOG00000003439	Il15	interleukin 15
chr20	52163244	52163787	544	-1.51	0.000128	1510771	ENSRNOG00000000327	Hace1	HECT domain and ankyrin repeat containing, E3 ubiquitin protein ligase 1
chr2	86880914	86881737	824	-0.96	0.00013	-89803	ENSRNOG00000017986	Zfp458	zinc finger protein 458
chr8	21569161	21569417	257	-1.72	0.000134	-26222	ENSRNOG00000034037	Zfp266	zinc finger protein 266
chr1	146812518	146812847	330	-1.39	0.000135	11079	ENSRNOG00000013506	Zfand6	zinc finger AN1-type containing 6
chr20	4379001	4379803	803	0.9	0.000136	682	ENSRNOG00000000436	Egfl8	EGF-like-domain, multiple 8
chr7	33583953	33584772	820	-0.99	0.00014	43	ENSRNOG00000004011	Nedd1	neural precursor cell expressed, developmentally down-regulated 1
chr6	56846593	56847082	490	-1	0.00014	-21	ENSRNOG00000023116	Agmo	alkylglycerol monooxygenase
chrX	116810834	116811227	394	-0.99	0.000142	-172538	ENSRNOG00000027601	Lhfpl1	lipoma HMGIC fusion partner-like 1
chr14	82048172	82048785	614	1.24	0.000143	-228	ENSRNOG00000049351	Nat8l	N-acetyltransferase 8-like
chr15	70399597	70400452	856	-0.91	0.000147	-37	ENSRNOG00000008986	Diaph3	diaphanous-related formin 3
chr7	140740370	140740931	562	1.24	0.000147	-1767	ENSRNOG00000052880	Prph	peripherin
chr12	40243372	40244745	1374	0.91	0.000149	-17931	ENSRNOG00000028198	Sh2b3	SH2B adaptor protein 3
chr1	222178035	222179491	1457	0.81	0.00015	-38	ENSRNOG00000021139	Esrra	estrogen related receptor, alpha
chr12	37039370	37039773	404	1.27	0.000151	8056	ENSRNOG00000001011	Rflna	refilin A
chr3	11629621	11630551	931	1.06	0.000151	-3505	ENSRNOG00000046984	St6galnac6	ST6 N-acetylgalactosaminide alpha-2,6-sialyltransferase 6
chr15	69846891	69847431	541	-1.77	0.000153	552827	ENSRNOG00000008986	Diaph3	diaphanous-related formin 3
chr17	68060849	68061505	657	-1.02	0.000154	-156259	ENSRNOG00000016885	Klf6	Kruppel-like factor 6
chr3	9605282	9606707	1426	0.87	0.000154	30063	ENSRNOG00000018486	RGD1311084	similar to 1700113K14Rik protein
chr5	47532177	47533176	1000	-0.88	0.000157	-13337	ENSRNOG00000006170	Bach2	BTB domain and CNC homolog 2
chr8	131627723	131628304	582	1.14	0.000157	-103712	ENSRNOG00000035641	Mir138-1	microRNA 138-1
chr2	136989796	136990028	233	-1.48	0.000158	-1204224	ENSRNOG00000011239	RGD1307595	similar to RIKEN cDNA 1700018B24
chr14	18530764	18531468	705	-1.47	0.000163	63	ENSRNOG00000002754	Areg	amphiregulin
chr8	2615871	2616918	1048	-0.95	0.000164	10652	ENSRNOG00000007372	Casp1	caspase 1
chr10	57064352	57065112	761	1.19	0.000165	-132	ENSRNOG00000026647	Cxcl16	C-X-C motif chemokine ligand 16
chr10	86869306	86870400	1095	0.88	0.000167	-677	ENSRNOG00000009972	Rara	retinoic acid receptor, alpha
chr16	37176344	37177633	1290	-0.87	0.000167	44	ENSRNOG00000010502	Fbxo8	F-box protein 8
chr10	56236804	56238022	1219	0.84	0.000168	-401	ENSRNOG00000011876	Fxr2	FMR1 autosomal homolog 2
chr7	52380075	52380606	532	-1.51	0.000169	127804	ENSRNOG00000052157	Nav3	neuron navigator 3
chr8	49185571	49185824	254	1.55	0.000171	41575	ENSRNOG00000028884	Atp5l	ATP synthase, H+ transporting, mitochondrial Fo complex, subunit G
chr5	68907754	68908613	860	-1.16	0.000172	-647	ENSRNOG00000005721	RGD1309291	similar to RIKEN cDNA 4930547C10
chr12	37771086	37772301	1216	1.15	0.000174	-33638	ENSRNOG00000029260	Pitpnm2	phosphatidylinositol transfer protein, membrane-associated 2
chrX	40052345	40053571	1227	-1.05	0.000175	33912	ENSRNOG00000007495	Smpx	small muscle protein, X-linked
chr10	57274714	57276620	1907	0.8	0.000177	41	ENSRNOG00000003975	Pfn1	profilin 1
chr10	12955931	12956720	790	1.32	0.000184	-24370	ENSRNOG00000003457	Bicdl2	BICD family like cargo adaptor 2
chr17	57074758	57075902	1145	-0.86	0.000185	112	ENSRNOG00000014900	Crem	cAMP responsive element modulator
chr17	44757595	44758870	1276	-0.83	0.000186	-63	ENSRNOG00000054296	Hist1h2bo	histone cluster 1 H2B family member o
chr1	62381158	62381750	593	-0.94	0.000186	-30584	ENSRNOG00000055298	Vom2r80	vomeronasal 2 receptor, 80
chr4	140246650	140247638	989	-0.85	0.000189	-191	ENSRNOG00000007104	Itpr1	inositol 1,4,5-trisphosphate receptor, type 1
chr8	59937361	59937717	357	2.17	0.000189	36888	ENSRNOG00000015201	Tmem266	transmembrane protein 266
chr4	122373386	122374364	979	-0.99	0.00019	8782	ENSRNOG00000017808	Klf15	Kruppel-like factor 15
chr18	8229302	8229667	366	-1.46	0.000191	136540	ENSRNOG00000015602	Cdh2	cadherin 2
chr9	105206319	105206713	395	-1.71	0.000193	-336282	ENSRNOG00000031146	Slco6d1	solute carrier organic anion transporter family, member 6d1
chr4	22080940	22082249	1310	-0.76	0.000194	-9	ENSRNOG00000006779	Crot	carnitine O-octanoyltransferase
chr2	136991837	136992675	839	-0.8	0.000194	-1201880	ENSRNOG00000011239	RGD1307595	similar to RIKEN cDNA 1700018B24
chr20	7141137	7142698	1562	0.88	0.000196	295	ENSRNOG00000054374	RGD1564450	RGD1564450
chr14	59288038	59288489	452	-1.56	0.000197	35683	ENSRNOG00000002956	Stim2	stromal interaction molecule 2
chr5	38389904	38390577	674	-1.87	0.000198	-454305	ENSRNOG00000006996	Mms22l	MMS22-like, DNA repair protein
chr2	198528247	198529051	805	1.21	0.000198	-89196	ENSRNOG00000021199	Fcgr1a	Fc fragment of IgG receptor Ia
chr10	86709942	86711928	1987	0.95	0.000199	-305	ENSRNOG00000009643	Msl1	male specific lethal 1 homolog
chr3	11746624	11748170	1547	0.94	0.0002	-280	ENSRNOG00000022586	Cdk9	cyclin-dependent kinase 9
chr15	82178678	82179167	490	-1.58	0.000202	-97398	ENSRNOG00000008814	Setsip	SET-like protein
chr10	109726994	109728000	1007	1.1	0.000205	1522	ENSRNOG00000036690	Ppp1r27	protein phosphatase 1, regulatory subunit 27
chr1	57798027	57798767	741	-0.92	0.000206	105569	ENSRNOG00000014434	Chd1	chromodomain helicase DNA binding protein 1
chr4	176025770	176026523	754	-1.17	0.000209	16	ENSRNOG00000047493	Slco1a2	solute carrier organic anion transporter family, member 1A2
chr10	89373329	89373831	503	1.1	0.000211	936	ENSRNOG00000020684	Vat1	vesicle amine transport 1
chr5	107288925	107289344	420	-1.12	0.000212	-34123	ENSRNOG00000006335	Klhl9	kelch-like family member 9
chr10	94351981	94353435	1455	0.99	0.000213	172	ENSRNOG00000025448	Limd2	LIM domain containing 2
chr4	49905704	49906156	453	-1.21	0.000217	-35374	ENSRNOG00000006030	Ptprz1	protein tyrosine phosphatase, receptor type Z1
chr2	50083855	50084610	756	-1.11	0.000217	-15343	ENSRNOG00000055382	Hcn1	hyperpolarization-activated cyclic nucleotide-gated potassium channel 1
chr10	55969063	55969503	441	1.23	0.00022	28016	ENSRNOG00000045742	Cyb5d1	cytochrome b5 domain containing 1
chr16	14543785	14544475	691	-0.95	0.000221	-161515	ENSRNOG00000013961	Ghitm	growth hormone inducible transmembrane protein
chr6	1411107	1411284	178	-3.34	0.000226	634	ENSRNOG00000025317	Gpatch11	G patch domain containing 11
chr10	56012171	56013957	1787	0.82	0.000227	-3482	ENSRNOG00000037613	Kdm6b	lysine demethylase 6B
chr16	19885725	19886257	533	1.12	0.000228	8081	ENSRNOG00000039417	Dda1	DET1 and DDB1 associated 1
chr1	59483257	59484158	902	-0.79	0.000228	-99364	ENSRNOG00000047387	Lnpep	leucyl and cystinyl aminopeptidase
chr13	87847794	87848149	356	-1.49	0.000231	-749	ENSRNOG00000002711	Nuf2	NUF2, NDC80 kinetochore complex component
chr1	98047941	98048841	901	-0.86	0.000231	-262901	ENSRNOG00000014455	LOC499136	LRRGT00021
chr12	39881336	39882456	1121	1.04	0.000232	134	ENSRNOG00000001269	Ppp1cc	protein phosphatase 1 catalytic subunit gamma
chr10	103911016	103911614	599	1.12	0.000235	8330	ENSRNOG00000003464	Hid1	HID1 domain containing
chr15	87954047	87954866	820	-1.26	0.000235	81897	ENSRNOG00000010997	Ednrb	endothelin receptor type B
chr10	56453260	56454241	982	0.87	0.000235	-126	ENSRNOG00000027914	Plscr3	phospholipid scramblase 3
chr13	53505314	53505858	545	1.42	0.000236	-25494	ENSRNOG00000058643	Zfp281	zinc finger protein 281
chr20	4575729	4577434	1706	0.9	0.000238	48	ENSRNOG00000030630	Ehmt2	euchromatic histone lysine methyltransferase 2
chr12	49329150	49329651	502	1.55	0.00024	-33	ENSRNOG00000000708	Sgsm1	small G protein signaling modulator 1
chr13	56545630	56546808	1179	-0.86	0.000243	198	ENSRNOG00000012318	Aspm	abnormal spindle microtubule assembly
chr2	235831173	235832101	929	-0.87	0.000243	14	ENSRNOG00000023322	Ostc	oligosaccharyltransferase complex non-catalytic subunit
chr1	198192448	198193072	625	1.1	0.000243	-13	ENSRNOG00000053583	Mapk3	mitogen activated protein kinase 3
chr1	3052864	3053726	863	-0.93	0.000252	-425820	ENSRNOG00000016381	Ust	uronyl-2-sulfotransferase
chr10	84914712	84916037	1326	0.76	0.000254	5511	ENSRNOG00000010492	Sp2	Sp2 transcription factor
chr10	92492263	92493436	1174	0.97	0.000262	109232	ENSRNOG00000005904	Cdc27	cell division cycle 27
chr2	164549183	164549717	535	-0.94	0.000263	-5	ENSRNOG00000012827	Mlf1	myeloid leukemia factor 1
chr12	36891656	36892402	747	1.14	0.000268	20030	ENSRNOG00000001004	Ncor2	nuclear receptor co-repressor 2
chr7	140636827	140637211	385	1.23	0.000268	3934	ENSRNOG00000060728	Tuba1a	tubulin, alpha 1A
chr5	38844077	38845166	1090	-0.83	0.00027	76	ENSRNOG00000006996	Mms22l	MMS22-like, DNA repair protein
chrX	20878045	20879288	1244	-0.71	0.000271	-184878	ENSRNOG00000002708	Phf8	PHD finger protein 8
chr15	10119817	10121080	1264	-0.81	0.000271	243	ENSRNOG00000024061	Rarb	retinoic acid receptor, beta
chr8	82533895	82534259	365	-0.99	0.000272	-398	ENSRNOG00000010447	Tmod2	tropomodulin 2
chr17	45078030	45078904	875	-0.92	0.000272	-89	ENSRNOG00000053635	Zfp192	zinc finger protein 192
chr11	52545922	52546897	976	-0.82	0.000275	-534615	ENSRNOG00000001971	Bbx	BBX, HMG-box containing
chr12	47044989	47046422	1434	0.91	0.000278	316	ENSRNOG00000001163	Srsf9	serine and arginine rich splicing factor 9
chr1	69615235	69615521	287	-1.21	0.000279	-225	ENSRNOG00000015271	Zfp418	zinc finger protein 418
chr3	41818668	41819544	877	-0.96	0.000282	799208	ENSRNOG00000005369	Kcnj3	potassium voltage-gated channel subfamily J member 3
chr19	54136245	54137146	902	0.93	0.000284	26912	ENSRNOG00000017575	Gins2	GINS complex subunit 2
chr20	7131670	7133773	2104	0.95	0.00029	-3285	ENSRNOG00000000488	Hmga1	high mobility group AT-hook 1
chr15	56756450	56757344	895	-0.91	0.00029	49	ENSRNOG00000009512	Esd	esterase D
chr15	105878886	105879612	727	-1.1	0.00029	27706		Rap2a	RAP2A, member of RAS oncogene family
chr5	143117022	143117564	543	1.22	0.000294	2838	ENSRNOG00000009131	Zc3h12a	zinc finger CCCH type containing 12A
chr2	102846633	102847484	852	-1.19	0.000294	24198	ENSRNOG00000009730	Cyp7b1	cytochrome P450, family 7, subfamily b, polypeptide 1
chr1	87082195	87082492	298	1.65	0.000297	16055	ENSRNOG00000020389	Capn12	calpain 12
chr3	101381964	101382870	907	-0.81	0.000298	83578	ENSRNOG00000059519	Bbox1	gamma-butyrobetaine hydroxylase 1
chr6	11493697	11494826	1130	1.01	0.000299	197	ENSRNOG00000016110	Kcnk12	potassium two pore domain channel subfamily K member 12
chr1	199692144	199692592	449	1.88	0.0003	9680	ENSRNOG00000020039	Slc5a2	solute carrier family 5 member 2
chr11	57993816	57994784	969	-0.84	0.000307	-752	ENSRNOG00000002176	Nectin3	nectin cell adhesion molecule 3
chr10	109810292	109811652	1361	0.88	0.000308	351	ENSRNOG00000036697	Mafg	MAF bZIP transcription factor G
chr5	153557356	153557941	586	1.31	0.000317	50560	ENSRNOG00000054217	Runx3	runt-related transcription factor 3
chr10	56824176	56825066	891	1.15	0.000318	1864	ENSRNOG00000018748	Slc16a11	solute carrier family 16, member 11
chr8	407445	409375	1931	-0.77	0.00032	409	ENSRNOG00000029876	Gucy1a2	guanylate cyclase 1 soluble subunit alpha 2
chr8	91803884	91804650	767	-0.94	0.000321	340038	ENSRNOG00000009928	Bckdhb	branched chain keto acid dehydrogenase E1 subunit beta
chr17	68431434	68432380	947	-1.14	0.000325	-45560	ENSRNOG00000016511	Pitrm1	pitrilysin metallopeptidase 1
chr7	141117262	141118654	1393	0.86	0.000327	18742	ENSRNOG00000058430	Bcdin3d	BCDIN3 domain containing RNA methyltransferase
chr15	102156001	102156527	527	-1.61	0.00033	1183975	ENSRNOG00000009661	Tgds	TDP-glucose 4,6-dehydratase
chr9	76179516	76179993	478	-1.18	0.00033	-819	ENSRNOG00000014248	Erbb4	erb-b2 receptor tyrosine kinase 4
chr2	54475640	54476272	633	-1.28	0.000332	9674	ENSRNOG00000024115	C6	complement C6
chr14	84368119	84369144	1026	0.86	0.000337	156	ENSRNOG00000004940	Rnf215	ring finger protein 215
chr19	25913761	25915263	1503	0.94	0.000339	184	ENSRNOG00000002983	Nf1x	nuclear factor 1 X
chr10	55675046	55676212	1167	0.88	0.000346	92	ENSRNOG00000006989	Vamp2	vesicle-associated membrane protein 2
chr1	228444769	228445999	1231	-0.79	0.000349	29888	ENSRNOG00000021065	Olr321	olfactory receptor 321
chr12	13687908	13688656	749	1.17	0.000357	-19687		Fscn1	fascin actin-bundling protein 1
chr7	47505248	47505695	448	-1.16	0.00036	80665	ENSRNOG00000004585	Tmtc2	transmembrane and tetratricopeptide repeat containing 2
chr13	89445330	89447065	1736	0.72	0.000361	-33860	ENSRNOG00000034221	Cfap126	cilia and flagella associated protein 126
chr17	43835370	43836084	715	-1.07	0.000364	-20544	ENSRNOG00000046434	Hist1h2ail1	histone cluster 1, H2ai-like1
chr10	105771218	105772346	1129	0.97	0.000365	16021	ENSRNOG00000000250	Jmjd6	jumonji domain containing 6
chr10	82351952	82353406	1455	0.88	0.000365	289	ENSRNOG00000003524	Lrrc59	leucine rich repeat containing 59
chr15	24253945	24254787	843	1.26	0.000365	-12957	ENSRNOG00000011704	Fbxo34	F-box protein 34
chr5	40865940	40867274	1335	-0.71	0.000366	-5973	ENSRNOG00000008626	Manea	mannosidase, endo-alpha
chr12	17415917	17417031	1115	0.99	0.000366	147	ENSRNOG00000054033	Adap1	ArfGAP with dual PH domains 1
chr12	37544502	37545447	946	0.91	0.000369	57	ENSRNOG00000001061	Rilpl2	Rab interacting lysosomal protein-like 2
chr1	220867298	220868070	773	0.9	0.000369	65	ENSRNOG00000020617	Mus81	MUS81 structure-specific endonuclease subunit
chr8	48924680	48926282	1603	0.91	0.000369	-123	ENSRNOG00000053932	Ddx6	DEAD-box helicase 6
chr7	55603810	55605196	1387	-0.87	0.000375	-100	ENSRNOG00000059744	Atxn7l3b	ataxin 7-like 3B
chr12	38861894	38862845	952	0.95	0.00038	33764	ENSRNOG00000001338	Hpd	4-hydroxyphenylpyruvate dioxygenase
chr14	105803020	105804280	1261	-1.06	0.000382	-204436	ENSRNOG00000006329	Peli1	pellino E3 ubiquitin protein ligase 1
chr20	3392630	3392889	260	1.46	0.000384	-2053	ENSRNOG00000046573	Mir6328	microRNA 6328
chr10	108150208	108151590	1383	0.84	0.000384	-388	ENSRNOG00000048113	Cbx8	chromobox 8
chr19	53845640	53846299	660	1.08	0.000386	122148	ENSRNOG00000017431	RGD1304884	similar to RIKEN cDNA 6430548M08
chrX	76042298	76043186	889	-0.85	0.000391	503	ENSRNOG00000002662	Pbdc1	polysaccharide biosynthesis domain containing 1
chr4	30379433	30380364	932	-0.92	0.000391	220	ENSRNOG00000009112	Pon2	paraoxonase 2
chr10	83078269	83079803	1535	0.93	0.000393	-2132	ENSRNOG00000004404	Tac4	tachykinin 4 (hemokinin)
chr6	9725360	9725791	432	1.65	0.000393	34592		RGD1562146	RGD1562146
chr4	38241770	38241967	198	-1.93	0.000397	-1021	ENSRNOG00000005512	Ndufa4	NADH:ubiquinone oxidoreductase subunit A4
chr1	144703316	144704060	745	-1.12	0.000397	102263	ENSRNOG00000032723	Efl1	elongation factor like GTPase 1
chr20	3822668	3823606	939	0.89	0.000398	-51	ENSRNOG00000000464	Rxrb	retinoid X receptor beta
chr7	47623045	47624076	1032	-0.99	0.0004	-37424	ENSRNOG00000004585	Tmtc2	transmembrane and tetratricopeptide repeat containing 2
chr11	60181511	60182084	574	-1.18	0.0004	69660	ENSRNOG00000022007	Slc9c1	solute carrier family 9 member C1
chr15	67578877	67579209	333	-1.31	0.000402	23208	ENSRNOG00000008970	Pcdh17	protocadherin 17
chr2	188500553	188500985	433	1.42	0.000402	5140	ENSRNOG00000020518	Fam189b	family with sequence similarity 189, member B
chr8	128321647	128322314	668	1.37	0.000403	-55342	ENSRNOG00000015049	Scn5a	sodium voltage-gated channel alpha subunit 5
chr9	27533841	27534359	519	-1.15	0.000404	-22924	ENSRNOG00000033402	LOC501110	similar to Glutathione S-transferase A1 (GTH1) (HA subunit 1) (GST-epsilon) (GSTA1-1) (GST class-alpha)
chr12	43750400	43751211	812	1.06	0.000406	189992	ENSRNOG00000001123	RGD1562310	similar to hypothetical protein FLJ21415
chr2	151569451	151570396	946	-1.06	0.000406	-115327	ENSRNOG00000014420	Rap2b	RAP2B, member of RAS oncogene family
chr10	107423802	107425129	1328	0.96	0.000411	203	ENSRNOG00000003217	Lgals3bp	galectin 3 binding protein
chr11	8173623	8174661	1039	-1.12	0.000414	963973		Gbe1	1,4-alpha-glucan branching enzyme 1
chr11	14160387	14161353	967	-0.72	0.000424	-173	ENSRNOG00000060979	Hspa13	heat shock protein 70 family, member 13
chr10	85301171	85302574	1404	0.95	0.000425	43997	ENSRNOG00000010540	Mrpl45	mitochondrial ribosomal protein L45
chr9	15229254	15230110	857	1.01	0.000432	-14859	ENSRNOG00000014666	Tfeb	transcription factor EB
chr10	90376590	90377248	659	0.8	0.000432	-184	ENSRNOG00000021031	Grn	granulin precursor
chr3	150114774	150115725	952	0.91	0.000441	-6357	ENSRNOG00000016975	Pxmp4	peroxisomal membrane protein 4
chr20	4357367	4358182	816	0.94	0.000447	-30	ENSRNOG00000000440	Pbx2	PBX homeobox 2
chr3	9534285	9535525	1241	0.77	0.000449	101153	ENSRNOG00000018486	RGD1311084	similar to 1700113K14Rik protein
chr10	91434283	91435068	786	1.06	0.000449	13801	ENSRNOG00000028569	Arhgap27	Rho GTPase activating protein 27
chr10	106854874	106856485	1612	0.81	0.000452	-417	ENSRNOG00000050819	Birc5	baculoviral IAP repeat-containing 5
chr6	105426532	105427529	998	1.03	0.00046	62363	ENSRNOG00000007254	Ttc9	tetratricopeptide repeat domain 9
chrX	45137422	45138048	627	-0.85	0.00047	-13465	ENSRNOG00000060168	Prkx	protein kinase, X-linked
chr3	164248344	164249496	1153	0.89	0.00047	184	ENSRNOG00000060821	Rnf114	ring finger protein 114
chr7	120725450	120725723	274	1.73	0.000471	19015	ENSRNOG00000013869	Kcnj4	potassium voltage-gated channel subfamily J member 4
chr11	14005519	14006207	689	-0.93	0.000471	121	ENSRNOG00000029147	Rbm11	RNA binding motif protein 11
chr13	43038057	43038965	909	-0.89	0.000472	-775487	ENSRNOG00000003453	Lypd1	Ly6/Plaur domain containing 1
chr3	36175460	36175700	241	-2.44	0.000472	2578	ENSRNOG00000028112	LOC499796	LRRGT00012
chr4	50861880	50862277	398	-1.49	0.000474	141038	ENSRNOG00000021799	Tas2r118	taste receptor, type 2, member 118
chr14	63096379	63097796	1418	-0.76	0.000475	1261	ENSRNOG00000004473	Ppargc1a	PPARG coactivator 1 alpha
chr17	13448825	13449105	281	1.7	0.000476	-55746	ENSRNOG00000013090	Gadd45g	growth arrest and DNA-damage-inducible, gamma
chr20	6256973	6258375	1403	0.89	0.000479	-26478	ENSRNOG00000000519	Stk38	serine/threonine kinase 38
chr9	52237981	52239107	1127	-0.92	0.00048	191	ENSRNOG00000003736	Col5a2	collagen type V alpha 2 chain
chr10	57276765	57277422	658	0.97	0.000484	-1213	ENSRNOG00000004078	Eno3	enolase 3
chr16	36804685	36805416	732	-0.94	0.000488	371982	ENSRNOG00000010502	Fbxo8	F-box protein 8
chr10	81912088	81912509	422	1.06	0.000491	-1390	ENSRNOG00000002828	Tob1	transducer of ErbB-2.1
chr7	107482224	107483179	956	-0.99	0.000492	15442	ENSRNOG00000006104	Tg	thyroglobulin
chr15	13229299	13229759	461	-1.44	0.000494	-340427	ENSRNOG00000039871	RGD1306063	similar to HT021
chr2	170472792	170473500	709	-1.02	0.0005	-12392	ENSRNOG00000009821	Slitrk3	SLIT and NTRK-like family, member 3
chr10	106947836	106948483	648	0.9	0.000503	27880	ENSRNOG00000002946	Socs3	suppressor of cytokine signaling 3
chr10	88306622	88307876	1255	0.72	0.000504	-117	ENSRNOG00000015380	Jup	junction plakoglobin
chrX	136302766	136303648	883	-0.82	0.000505	434523	ENSRNOG00000030722	Olr1765	olfactory receptor 1765
chr7	139271449	139271781	333	1.05	0.000506	-83	ENSRNOG00000053196	Slc48a1	solute carrier family 48 member 1
chr4	162470560	162471169	610	-0.84	0.000506	33766	ENSRNOG00000059890	Clec2d2	C-type lectin domain family 2 member D2
chr10	88964920	88965407	488	1.15	0.000507	-22394	ENSRNOG00000019830	Hsd17b1	hydroxysteroid (17-beta) dehydrogenase 1
chr7	117719473	117720068	596	0.91	0.000508	2588	ENSRNOG00000014811	Cyhr1	cysteine and histidine rich 1
chr7	120097167	120097548	382	1.66	0.000513	-9543	ENSRNOG00000008897	Gga1	golgi associated, gamma adaptin ear containing, ARF binding protein 1
chr16	50743120	50743667	548	-1.14	0.000513	-241678	ENSRNOG00000030954	Fat1	FAT atypical cadherin 1
chr17	44846084	44846475	392	-1.03	0.000514	-4898	ENSRNOG00000052594	Hist1h2ak	histone cluster 1, H2ak
chr11	51278065	51278473	409	-1.06	0.000518	-75566	ENSRNOG00000001982	Cblb	Cbl proto-oncogene B
chr10	56606120	56606849	730	0.9	0.000519	1345	ENSRNOG00000017657	Phf23	PHD finger protein 23
chr20	7907429	7909074	1646	0.81	0.000522	-57	ENSRNOG00000000505	Rpl10a	ribosomal protein L10A
chr20	48880675	48881792	1118	-0.81	0.000524	15	ENSRNOG00000000279	Rtn4ip1	reticulon 4 interacting protein 1
chr16	36160088	36161259	1172	-1.13	0.000525	367	ENSRNOG00000013228	Scrg1	stimulator of chondrogenesis 1
chr10	55444147	55445284	1138	0.85	0.000526	4	ENSRNOG00000004139	Ndel1	nudE neurodevelopment protein 1-like 1
chr2	264704432	264705199	768	-0.89	0.000529	65	ENSRNOG00000009503	Depdc1	DEP domain containing 1
chr12	39553127	39554858	1732	0.91	0.000536	90	ENSRNOG00000001285	Atp2a2	ATPase sarcoplasmic/endoplasmic reticulum Ca2+ transporting 2
chr10	91216658	91218014	1357	0.75	0.000537	257	ENSRNOG00000021287	Hexim2	hexamethylene bis-acetamide inducible 2
chr5	59032138	59032715	578	1.13	0.000538	-6796	ENSRNOG00000016731	Tpm2	tropomyosin 2, beta
chr2	5841607	5843003	1397	-0.87	0.00054	-262411	ENSRNOG00000014795	Nr2f1	nuclear receptor subfamily 2, group F, member 1
chr10	65716679	65717083	405	1.96	0.000542	-17510	ENSRNOG00000010291	Slc46a1	solute carrier family 46 member 1
chr9	102862407	102863583	1177	-0.79	0.000548	105	ENSRNOG00000019087	Fam174a	family with sequence similarity 174, member A
chr9	27468227	27469714	1488	-0.79	0.000557	-16069	ENSRNOG00000013484	Gsta1	glutathione S-transferase alpha 1
chr6	137238806	137239143	338	1.1	0.00056	-2774	ENSRNOG00000028629	Akt1	AKT serine/threonine kinase 1
chr5	151896935	151898181	1247	0.8	0.000562	464	ENSRNOG00000000121	Pigv	phosphatidylinositol glycan anchor biosynthesis, class V
chr10	109756590	109757870	1281	0.84	0.000563	276	ENSRNOG00000036688	Arhgdia	Rho GDP dissociation inhibitor alpha
chr10	95242554	95243746	1193	0.82	0.000564	164	ENSRNOG00000043295	RGD1565033	similar to hypothetical protein LOC284018 isoform b
chr10	109500480	109501483	1004	0.89	0.000571	20306	ENSRNOG00000036701	Actg1	actin, gamma 1
chr5	151284315	151284889	575	0.99	0.000572	13757	ENSRNOG00000009805	Wasf2	WAS protein family, member 2
chr8	96564571	96565407	837	-0.79	0.000572	112	ENSRNOG00000013229	Mthfs	5,10-methenyltetrahydrofolate synthetase (5-formyltetrahydrofolate cyclo-ligase)
chr17	44737863	44739089	1227	-0.78	0.000572	19694	ENSRNOG00000054296	Hist1h2bo	histone cluster 1 H2B family member o
chr7	54755871	54756652	782	-0.81	0.000573	219	ENSRNOG00000004035	Krr1	KRR1, small subunit processome component homolog
chr6	21147275	21147690	416	-1.69	0.000573	-11603	ENSRNOG00000032703	Rasgrp3	RAS guanyl releasing protein 3
chr1	72487491	72488773	1283	0.93	0.000578	-23640	ENSRNOG00000042414	Nat14	N-acetyltransferase 14
chr3	173090252	173090537	286	-1.63	0.00058	233665	ENSRNOG00000007477	Edn3	endothelin 3
chr2	52332239	52333305	1067	-0.79	0.000583	-624	ENSRNOG00000017581	RGD1306227	similar to 4833420G17Rik protein
chr5	137076570	137077290	721	1.11	0.000583	28063	ENSRNOG00000019977	Ptprf	protein tyrosine phosphatase, receptor type, F
chr15	84046443	84047070	628	-1.34	0.000595	339022	ENSRNOG00000008785	Klf5	Kruppel-like factor 5
chr14	83772519	83773560	1042	0.82	0.000598	3823	ENSRNOG00000019451	Smtn	smoothelin
chr2	136999069	136999516	448	-0.98	0.000599	-1194843	ENSRNOG00000011239	RGD1307595	similar to RIKEN cDNA 1700018B24
chr10	82739042	82739587	546	0.96	0.000603	-6486	ENSRNOG00000003897	Col1a1	collagen type I alpha 1 chain
chr10	90133589	90134404	816	1.04	0.000613	-196	ENSRNOG00000020902	G6pc3	glucose 6 phosphatase catalytic subunit 3
chr3	11833380	11833830	451	1.19	0.000624	-13056	ENSRNOG00000039315	Cfap157	cilia and flagella associated protein 157
chr10	63676801	63678478	1678	0.73	0.000625	244	ENSRNOG00000003835	Slc43a2	solute carrier family 43 member 2
chr7	81590409	81591056	648	-1.03	0.000628	1566	ENSRNOG00000005854	Angpt1	angiopoietin 1
chr2	177660393	177660735	343	-1.57	0.000637	289953	ENSRNOG00000021581	Rapgef2	Rap guanine nucleotide exchange factor 2
chr3	164095662	164096628	967	0.8	0.000638	-40584	ENSRNOG00000008283	B4galt5	beta-1,4-galactosyltransferase 5
chr7	140661730	140662978	1249	0.99	0.000639	-21401	ENSRNOG00000060728	Tuba1a	tubulin, alpha 1A
chr4	27853537	27854213	677	-0.94	0.000642	-98693	ENSRNOG00000009163	Fam133b	family with sequence similarity 133, member B
chr15	93306667	93307708	1042	-0.87	0.000654	232	ENSRNOG00000009209	Slitrk1	SLIT and NTRK-like family, member 1
chr10	55641621	55643195	1575	0.76	0.000656	338	ENSRNOG00000006513	Borcs6	BLOC-1 related complex subunit 6
chr10	85124638	85125697	1060	0.67	0.000662	-527	ENSRNOG00000009275	Kpnb1	karyopherin subunit beta 1
chr13	75157925	75158474	550	-1.33	0.000664	-17054	ENSRNOG00000005229	Sec16b	SEC16 homolog B, endoplasmic reticulum export factor
chrX	30574055	30574791	737	-0.98	0.000666	257060	ENSRNOG00000003313	Glra2	glycine receptor, alpha 2
chr1	221871694	221872065	372	1.31	0.000668	46021	ENSRNOG00000021108	Slc22a12	solute carrier family 22 member 12
chr15	87746316	87747011	696	-0.98	0.000669	42324	ENSRNOG00000024237	Scel	sciellin
chr7	124216296	124216923	628	1.05	0.000671	-18347	ENSRNOG00000046472	Arfgap3	ADP-ribosylation factor GTPase activating protein 3
chr15	82383009	82383665	657	-1.54	0.000674	-301812	ENSRNOG00000008814	Setsip	SET-like protein
chr10	14258156	14258677	522	0.95	0.000677	37	ENSRNOG00000015749	Nme3	NME/NM23 nucleoside diphosphate kinase 3
chr2	154465062	154466128	1067	-0.83	0.000686	43046	ENSRNOG00000021324	RGD1565059	similar to hypothetical protein E130311K13
chr10	56604627	56605232	606	0.72	0.000688	-210	ENSRNOG00000017657	Phf23	PHD finger protein 23
chr6	93561811	93563102	1292	-0.83	0.000691	-143	ENSRNOG00000008222	Timm9	translocase of inner mitochondrial membrane 9
chr15	99005165	99005444	280	-2.31	0.000691	-1174574	ENSRNOG00000035657	Mir17	microRNA 17
chr10	104513195	104514402	1208	0.8	0.000692	-10201	ENSRNOG00000005580	Itgb4	integrin subunit beta 4
chr3	9544294	9545457	1164	0.8	0.000697	91182	ENSRNOG00000018486	RGD1311084	similar to 1700113K14Rik protein
chr7	11929190	11930639	1450	0.77	0.000697	21808	ENSRNOG00000029028	Mknk2	MAP kinase-interacting serine/threonine kinase 2
chr15	55423406	55423978	573	-1.04	0.000703	17149	ENSRNOG00000017170	Med4	mediator complex subunit 4
chr13	87846911	87847723	813	-0.87	0.000707	-94	ENSRNOG00000002711	Nuf2	NUF2, NDC80 kinetochore complex component
chr10	56599679	56599968	290	1.18	0.000708	-1464	ENSRNOG00000017417	Gabarap	GABA type A receptor-associated protein
chr17	44519575	44520929	1355	-0.84	0.000708	-1892	ENSRNOG00000054017	Hist1h4b	histone cluster 1, H4b
chr1	80739859	80740313	455	1.06	0.00071	4907	ENSRNOG00000043416	Bcl3	B-cell CLL/lymphoma 3
chr5	50075040	50075827	788	-0.81	0.000711	20	ENSRNOG00000008314	Orc3	origin recognition complex, subunit 3
chr4	28324459	28324976	518	-1.24	0.000712	112946	ENSRNOG00000009711	Hepacam2	HEPACAM family member 2
chr6	137732480	137733146	667	1.02	0.000716	12330	ENSRNOG00000014362	Nudt14	nudix hydrolase 14
chr14	74558098	74558338	241	-1.88	0.000718	668881	ENSRNOG00000017074	Rab28	RAB28, member RAS oncogene family
chr10	85952246	85952568	323	1.72	0.000721	-4469	ENSRNOG00000036880	Arl5c	ADP-ribosylation factor like GTPase 5C
chr5	62224300	62224692	393	1.43	0.000726	35593	ENSRNOG00000023348	Tbc1d2	TBC1 domain family, member 2
chr8	12297086	12297818	733	-0.87	0.000727	13777	ENSRNOG00000005923	Mtmr2	myotubularin related protein 2
chr10	88914034	88915036	1003	0.77	0.00073	259	ENSRNOG00000036814	Atp6v0a1	ATPase H+ transporting V0 subunit a1
chr7	29984028	29984805	778	-0.79	0.000741	40119	ENSRNOG00000006841	Ano4	anoctamin 4
chr11	64376905	64377659	755	-0.84	0.000744	43966	ENSRNOG00000001525	Igsf11	immunoglobulin superfamily, member 11
chr19	58399258	58400405	1148	0.87	0.000747	-16	ENSRNOG00000019791	Sipa1l2	signal-induced proliferation-associated 1 like 2
chr10	64861691	64863382	1692	0.75	0.000755	-249	ENSRNOG00000009566	Phf12	PHD finger protein 12
chr2	86970886	86971542	657	-0.94	0.000756	67	ENSRNOG00000017986	Zfp458	zinc finger protein 458
chr10	90262584	90264566	1983	0.86	0.000756	1442	ENSRNOG00000020937	Ubtf	upstream binding transcription factor, RNA polymerase I
chr8	22520390	22520793	404	1.64	0.000759	22405	ENSRNOG00000008037	Tmed1	transmembrane p24 trafficking protein 1
chr1	266951805	266953582	1778	0.93	0.00076	-445	ENSRNOG00000020339	Neurl1	neuralized E3 ubiquitin protein ligase 1
chr20	34697450	34698165	716	1.24	0.000765	-14302	ENSRNOG00000000414	Cep85l	centrosomal protein 85-like
chr1	220835830	220836898	1069	0.79	0.000766	-3775	ENSRNOG00000020567	Fibp	FGF1 intracellular binding protein
chr10	65333855	65334318	464	1.34	0.000771	-4775	ENSRNOG00000009681	Flot2	flotillin 2
chr7	90298601	90299301	701	-0.93	0.000772	19270	ENSRNOG00000024998	Trps1	transcriptional repressor GATA binding 1
chr3	9173261	9174621	1361	0.91	0.000776	88687	ENSRNOG00000009951	Aif1l	allograft inflammatory factor 1-like
chr20	5865026	5866226	1201	0.85	0.000783	228	ENSRNOG00000000511	Srpk1	SRSF protein kinase 1
chr6	131731387	131732239	853	-1.18	0.000784	194459	ENSRNOG00000005776	Bcl11b	B-cell CLL/lymphoma 11B
chr10	109638317	109639569	1253	0.76	0.000789	-195	ENSRNOG00000036696	Hgs	hepatocyte growth factor-regulated tyrosine kinase substrate
chr13	67350401	67351053	653	-1.37	0.000795	133		LOC100911717	uncharacterized LOC100911717
chr7	120674887	120675766	880	0.92	0.000799	-2977	ENSRNOG00000013076	Csnk1e	casein kinase 1, epsilon
chr7	126571597	126571938	342	1.2	0.000799	-18444	ENSRNOG00000035461	Mirlet7c-2	microRNA let7c-2
chr5	154493278	154494376	1099	0.79	0.0008	4224	ENSRNOG00000026124	Id3	inhibitor of DNA binding 3, HLH protein
chr17	43866997	43867675	679	-0.93	0.000801	-33349	ENSRNOG00000017514	Btn1a1	butyrophilin, subfamily 1, member A1
chr6	51922210	51922700	491	-1.41	0.000804	-199630	ENSRNOG00000009754	Nampt	nicotinamide phosphoribosyltransferase
chr7	92234349	92235291	943	-0.75	0.000808	223	ENSRNOG00000004844	Med30	mediator complex subunit 30
chr20	4823396	4824350	955	0.73	0.000811	-353	ENSRNOG00000000839	Nfkbil1	NFKB inhibitor like 1
chr1	221015699	221016114	416	1.13	0.000812	-107	ENSRNOG00000020726	Sipa1	signal-induced proliferation-associated 1
chr12	15889617	15890802	1186	0.66	0.00082	8	ENSRNOG00000001235	Gna12	G protein subunit alpha 12
chr5	172624549	172625351	803	0.73	0.000826	-24000	ENSRNOG00000036876	Faap20	Fanconi anemia core complex associated protein 20
chr13	1947707	1948917	1211	-0.75	0.00083	251	ENSRNOG00000032307	Dsel	dermatan sulfate epimerase-like
chr7	141973002	141973810	809	0.98	0.000831	-147	ENSRNOG00000001376	Mettl7a	methyltransferase like 7A
chr7	31382112	31382330	219	-2.09	0.000831	401971	ENSRNOG00000008022	Apaf1	apoptotic peptidase activating factor 1
chr3	11277206	11278610	1405	0.82	0.000832	-151	ENSRNOG00000011467	Uck1	uridine-cytidine kinase 1
chr8	129946141	129947320	1180	0.85	0.00084	-62842	ENSRNOG00000019262	Trak1	trafficking kinesin protein 1
chr10	56830837	56831613	777	0.84	0.000841	18	ENSRNOG00000018785	Slc16a13	solute carrier family 16, member 13
chr10	83230914	83232160	1247	0.77	0.000843	128	ENSRNOG00000004686	Spop	speckle type BTB/POZ protein
chr5	146906608	146907866	1259	0.86	0.000844	24481	ENSRNOG00000006004	Phc2	polyhomeotic homolog 2
chr7	120205683	120206583	901	0.84	0.000844	29603	ENSRNOG00000059015	Triobp	TRIO and F-actin binding protein
chr5	39250182	39250450	269	-1.15	0.000846	-1054	ENSRNOG00000007506	Ndufaf4	NADH:ubiquinone oxidoreductase complex assembly factor 4
chr7	117582589	117582843	255	1.44	0.000853	4387	ENSRNOG00000025594	Scrt1	scratch family transcriptional repressor 1
chr4	162040059	162041248	1190	-0.69	0.000854	-15532		Nkr-p1c	killer cell lectin-like receptor subfamily B member
chr20	7482511	7482901	391	1.23	0.000856	41	ENSRNOG00000024601	Taf11	TATA-box binding protein associated factor 11
chr10	106464292	106464900	609	0.96	0.000858	157563	ENSRNOG00000002807	2022-09-09	septin 9
chr12	36644698	36645942	1245	0.86	0.00086	6863	ENSRNOG00000057823	Ubc	ubiquitin C
chr7	132758874	132759042	169	-1.82	0.000861	-1400	ENSRNOG00000015741	Slc2a13	solute carrier family 2 member 13
chr12	10117280	10117717	438	1.33	0.000863	79813	ENSRNOG00000033411	Usp12	ubiquitin specific peptidase 12
chr2	47025057	47026206	1150	-0.91	0.000863	44656	ENSRNOG00000056325	Mocs2	molybdenum cofactor synthesis 2
chr4	38254979	38256026	1048	-0.77	0.000864	321	ENSRNOG00000005775	Phf14	PHD finger protein 14
chr20	5622211	5622501	291	1.28	0.000874	3336	ENSRNOG00000000486	Ggnbp1	gametogenetin binding protein 1
chr10	37312018	37313510	1493	0.75	0.000874	-1139	ENSRNOG00000004956	Jade2	jade family PHD finger 2
chr3	108577487	108578141	655	1.45	0.000884	-217523	ENSRNOG00000005209	Spred1	sprouty-related, EVH1 domain containing 1
chr2	86462102	86462986	885	-0.84	0.000886	-508585	ENSRNOG00000017986	Zfp458	zinc finger protein 458
chr12	46717966	46718877	912	0.87	0.000892	-67	ENSRNOG00000022014	Rab35	RAB35, member RAS oncogene family
chr7	11391720	11393408	1689	0.73	0.000895	8241	ENSRNOG00000020383	Dapk3	death-associated protein kinase 3
chr2	238252400	238253569	1170	-0.74	0.000897	302	ENSRNOG00000011669	Gstcd	glutathione S-transferase, C-terminal domain containing
chr5	144170246	144170422	177	2.61	0.000902	6440	ENSRNOG00000024566	Sh3d21	SH3 domain containing 21
chr5	153481706	153481974	269	3.52	0.000903	-25249	ENSRNOG00000054217	Runx3	runt-related transcription factor 3
chr5	93282486	93283012	527	-1.34	0.000908	-1243603	ENSRNOG00000023946	Tmem261	transmembrane protein 261
chr14	55082285	55083425	1141	-0.85	0.000912	-1304	ENSRNOG00000012367	Pcdh7	protocadherin 7
chr10	56491299	56492348	1050	0.77	0.000912	-109	ENSRNOG00000015669	Kctd11	potassium channel tetramerization domain containing 11
chr11	12196011	12196579	569	-1.28	0.000914	-610761	ENSRNOG00000029598	Robo2	roundabout guidance receptor 2
chr13	33504417	33505387	971	-0.65	0.000919	746748	ENSRNOG00000002319	Tsn	translin
chr10	84181744	84182654	911	1.18	0.000919	-10528	ENSRNOG00000008313	Hoxb3	homeo box B3
chr5	93365085	93366424	1340	-0.9	0.000919	-1326609	ENSRNOG00000023946	Tmem261	transmembrane protein 261
chr2	212832861	212833496	636	-1.19	0.000919	239291	ENSRNOG00000031136	Ntng1	netrin G1
chr19	58505663	58506239	577	1.37	0.000923	140	ENSRNOG00000028652	Map10	microtubule-associated protein 10
chr8	6303803	6304806	1004	-0.84	0.000924	-68338	ENSRNOG00000043410	LOC654482	hypothetical protein LOC654482
chr3	6211825	6212417	593	1.09	0.000926	305	ENSRNOG00000009446	Rxra	retinoid X receptor alpha
chr5	136848089	136848369	281	1.93	0.000926	-85243	ENSRNOG00000019842	Artn	artemin
chr5	153707642	153708829	1188	0.81	0.00093	-122	ENSRNOG00000018194	Srrm1	serine and arginine repetitive matrix 1
chr6	135411818	135412531	714	1.11	0.000932	137	ENSRNOG00000008056	Ankrd9	ankyrin repeat domain 9
chr2	63227151	63227864	714	-0.99	0.000938	19110	ENSRNOG00000013535	Cdh6	cadherin 6
chr17	45637236	45637460	225	-1.2	0.000942	-11136	ENSRNOG00000055917	Trim27	tripartite motif-containing 27
chr11	50941489	50942056	568	-1.33	0.000946	160646	ENSRNOG00000001989	Alcam	activated leukocyte cell adhesion molecule
chr8	48005033	48005392	360	2.21	0.000949	-89020	ENSRNOG00000006403	Nectin1	nectin cell adhesion molecule 1
chr15	10917382	10917650	269	-2.98	0.000954	454767	ENSRNOG00000005993	Oxsm	3-oxoacyl-ACP synthase, mitochondrial
chr20	11487980	11489223	1244	0.97	0.000957	-854	ENSRNOG00000001217	Lrrc3	leucine rich repeat containing 3
chr8	71076509	71077302	794	1.15	0.000962	-48508	ENSRNOG00000015878	Pif1	PIF1 5'-to-3' DNA helicase
chr8	62733985	62734544	560	0.9	0.000965	10477	ENSRNOG00000007687	Sema7a	semaphorin 7A (John Milton Hagen blood group)
chr1	219397508	219398204	697	0.85	0.000967	-83	ENSRNOG00000021828	Coro1b	coronin 1B
chr18	87628173	87629188	1016	-0.77	0.000968	-750539	ENSRNOG00000038190	Dok6	docking protein 6
chr2	152824010	152824992	983	-0.77	0.000977	46	ENSRNOG00000014599	Dhx36	DEAH-box helicase 36
chr4	51946246	51947031	786	-0.79	0.000979	-3124	ENSRNOG00000019986	Pot1	protection of telomeres 1
chr10	107394078	107394753	676	0.99	0.000982	-8344	ENSRNOG00000003148	Timp2	TIMP metallopeptidase inhibitor 2
chr16	1044554	1045618	1065	0.84	0.000982	-114559	ENSRNOG00000011119	Spin1	spindlin 1
chr10	14256448	14257243	796	0.8	0.000983	-155	ENSRNOG00000015479	Mrps34	mitochondrial ribosomal protein S34
chr8	128521066	128521432	367	1.68	0.000985	-140	ENSRNOG00000032884	Scn11a	sodium voltage-gated channel alpha subunit 11
chr18	28873822	28875017	1196	1.02	0.000987	93071	ENSRNOG00000019177	Psd2	pleckstrin and Sec7 domain containing 2
chr10	88979100	88979878	779	0.84	0.000988	-8069	ENSRNOG00000019830	Hsd17b1	hydroxysteroid (17-beta) dehydrogenase 1
chr9	10634585	10635107	523	1.16	0.000991	49486	ENSRNOG00000047247	Ptprs	protein tyrosine phosphatase, receptor type, S
chr10	62014295	62015188	894	0.83	0.000996	40	ENSRNOG00000035476	Mir212	microRNA 212
chr10	108395688	108396120	433	1.24	0.000996	-85	ENSRNOG00000047656	Gaa	glucosidase, alpha, acid
chr4	26461229	26462238	1010	-0.85	0.001	-9130	ENSRNOG00000016242	Fzd1	frizzled class receptor 1
chr1	62267223	62268281	1059	-0.8	0.001	-144286	ENSRNOG00000055298	Vom2r80	vomeronasal 2 receptor, 80
chr16	2904237	2904530	294	2.29	0.00101	-53899	ENSRNOG00000014363	Arhgef3	Rho guanine nucleotide exchange factor 3
chr13	91203652	91204309	658	0.97	0.00101	-24608	ENSRNOG00000046663	LOC498276	Fc gamma receptor II beta
chr12	23760117	23761431	1315	0.71	0.00102	-18584	ENSRNOG00000001434	Zp3	zona pellucida glycoprotein 3
chr19	26053607	26054622	1016	1.08	0.00102	-353	ENSRNOG00000003469	MAST1	microtubule associated serine/threonine kinase 1
chr3	131233451	131234095	645	-1.29	0.00102	-117814	ENSRNOG00000008088	Btbd3	BTB domain containing 3
chr1	265797984	265799370	1387	0.73	0.00102	-5745	ENSRNOG00000018468	Ldb1	LIM domain binding 1
chr10	13722526	13724078	1553	0.76	0.00102	-6371	ENSRNOG00000039656	Abca17	ATP-binding cassette, subfamily A (ABC1), member 17
chr6	35310003	35310839	837	-1.05	0.00103	-8680	ENSRNOG00000004210	Osr1	odd-skipped related transciption factor 1
chr12	50459115	50459747	633	1.1	0.00103	12180		Miat	myocardial infarction associated transcript (non-protein coding)
chr10	55997259	55998625	1367	0.85	0.00104	328	ENSRNOG00000009823	Naa38	N(alpha)-acetyltransferase 38, NatC auxiliary subunit
chr10	85343131	85344194	1064	0.8	0.00104	85787	ENSRNOG00000010540	Mrpl45	mitochondrial ribosomal protein L45
chr2	104403663	104405363	1701	-0.66	0.00104	-430		RGD1562890	RGD1562890
chr12	47198232	47198610	379	1.7	0.00105	4457	ENSRNOG00000001173	Cabp1	calcium binding protein 1
chr10	107444974	107446190	1217	0.75	0.00105	-60	ENSRNOG00000003239	Cant1	calcium activated nucleotidase 1
chr4	161996253	161997143	891	-0.77	0.00105	28392	ENSRNOG00000007310	Klrb1b	killer cell lectin-like receptor subfamily B member 1B
chr5	157758929	157760041	1113	0.78	0.00105	37	ENSRNOG00000017780	Akr7a2	aldo-keto reductase family 7, member A2
chr2	154555663	154556749	1087	-0.73	0.00105	239	ENSRNOG00000051151	Gmps	guanine monophosphate synthase
chr11	7641345	7642615	1271	-0.89	0.00105	431811		Gbe1	1,4-alpha-glucan branching enzyme 1
chr10	8961566	8962193	628	1.34	0.00106	-306988	ENSRNOG00000002827	Rbfox1	RNA binding protein, fox-1 homolog 1
chr7	12005734	12007155	1422	0.76	0.00106	-265	ENSRNOG00000033694	Klf16	Kruppel-like factor 16
chr10	109987919	109988446	528	1.19	0.00106	-9106	ENSRNOG00000047905	Dus1l	dihydrouridine synthase 1-like
chr10	106976551	106976832	282	1.22	0.00107	-652	ENSRNOG00000002946	Socs3	suppressor of cytokine signaling 3
chr10	57290148	57292055	1908	0.71	0.00107	44	ENSRNOG00000004246	Spag7	sperm associated antigen 7
chrX	62698597	62699307	711	-0.81	0.00107	-122	ENSRNOG00000013322	Pola1	DNA polymerase alpha 1, catalytic subunit
chr5	155934730	155936403	1674	0.74	0.00107	13	ENSRNOG00000013602	Usp48	ubiquitin specific peptidase 48
chr7	80750284	80750707	424	-0.91	0.00107	-113	ENSRNOG00000056487	Oxr1	oxidation resistance 1
chr9	52687232	52688256	1025	-0.76	0.00108	-6087	ENSRNOG00000003825	Wdr75	WD repeat domain 75
chr6	58476387	58476911	525	-0.98	0.00108	8458	ENSRNOG00000006867	Etv1	ets variant 1
chr10	104367410	104368247	838	0.93	0.00109	-418	ENSRNOG00000004834	Llgl2	LLGL2, scribble cell polarity complex component
chr14	100183953	100184267	315	1.98	0.00109	82	ENSRNOG00000005214	Plek	pleckstrin
chr5	152358161	152358943	783	0.8	0.0011	91	ENSRNOG00000015967	Sh3bgrl3	SH3 domain binding glutamate-rich protein like 3
chr1	28317461	28318883	1423	-0.78	0.0011	16212	ENSRNOG00000013323	Rnf217	ring finger protein 217
chr14	8065485	8066046	562	1.65	0.00111	-14508	ENSRNOG00000002079	Mapk10	mitogen activated protein kinase 10
chr8	64515696	64516457	762	0.99	0.00111	34903	ENSRNOG00000011329	Pkm	pyruvate kinase, muscle
chr7	117938911	117940344	1434	0.83	0.00111	-354	ENSRNOG00000030308	Zfp251	zinc finger protein 251
chr13	47979560	47979996	437	1.18	0.00112	42555	ENSRNOG00000005342	Rassf5	Ras association domain family member 5
chr4	68558039	68558562	524	-1.03	0.00112	39278	ENSRNOG00000011854	RGD1563986	similar to RIKEN cDNA E330009J07 gene
chr10	88841585	88842953	1369	0.69	0.00113	-36	ENSRNOG00000019742	Stat3	signal transducer and activator of transcription 3
chr18	54127914	54128473	560	-1.45	0.00113	19666	ENSRNOG00000022429	RGD1312005	similar to DD1
chr1	144775856	144776532	677	-1.01	0.00113	-55329	ENSRNOG00000025142	Mex3b	mex-3 RNA binding family member B
chr20	5645529	5646744	1216	0.82	0.00113	40	ENSRNOG00000052795	Itpr3	inositol 1,4,5-trisphosphate receptor, type 3
chr14	46670677	46670965	289	-2.39	0.00113	-16162	ENSRNOG00000059852	Rn5-8s	5.8S ribosomal RNA
chr3	141047267	141048005	739	-1	0.00114	363534	ENSRNOG00000012728	Nkx2-2	NK2 homeobox 2
chr17	57006828	57007201	374	-1.34	0.00114	-14526	ENSRNOG00000015292	Cul2	cullin 2
chr20	10452334	10452769	436	1.44	0.00114	14063	ENSRNOG00000047175	Cryaa	crystallin, alpha A
chr6	145516739	145517182	444	-1.03	0.00115	-29634	ENSRNOG00000005271	Rapgef5	Rap guanine nucleotide exchange factor 5
chr14	85190589	85191276	688	1.17	0.00115	624	ENSRNOG00000008716	Nefh	neurofilament, heavy polypeptide
chr1	198211031	198211568	538	0.97	0.00115	775	ENSRNOG00000019721	Ypel3	yippee-like 3
chr7	117128078	117129302	1225	0.82	0.00115	108	ENSRNOG00000032574	Scrib	scribbled planar cell polarity protein
chr13	98615243	98616091	849	0.88	0.00116	380	ENSRNOG00000002969	Itpkb	inositol-trisphosphate 3-kinase B
chr16	39717901	39718862	962	-0.79	0.00116	-242357	ENSRNOG00000010731	Gpm6a	glycoprotein m6a
chr10	56635776	56636070	295	1.15	0.00117	8376	ENSRNOG00000018526	Dlg4	discs large MAGUK scaffold protein 4
chr5	136717071	136717630	560	1.07	0.00117	-1370	ENSRNOG00000019609	B4galt2	beta-1,4-galactosyltransferase 2
chr12	25618888	25619198	311	2.38	0.00118	19763	ENSRNOG00000001484	Gatsl2	GATS protein-like 2
chr10	103926738	103928125	1388	0.81	0.00118	-7787	ENSRNOG00000003464	Hid1	HID1 domain containing
chr5	152122230	152123306	1077	0.94	0.00118	-84	ENSRNOG00000042411	Rps6ka1	ribosomal protein S6 kinase A1
chr13	109727526	109727872	347	1.73	0.00119	14210	ENSRNOG00000003716	Batf3	basic leucine zipper ATF-like transcription factor 3
chr10	57039659	57040782	1124	0.67	0.00119	-30	ENSRNOG00000019308	Arrb2	arrestin, beta 2
chr1	198414533	198415052	520	1.13	0.00119	5433	ENSRNOG00000024144	Cdipt	CDP-diacylglycerol--inositol 3-phosphatidyltransferase
chr10	93593167	93594057	891	0.82	0.0012	73176	ENSRNOG00000006548	Mrc2	mannose receptor, C type 2
chr5	43602416	43603839	1424	-0.74	0.0012	225	ENSRNOG00000007030	Epha7	Eph receptor A7
chr1	234252303	234253024	722	-0.88	0.0012	-93	ENSRNOG00000013413	Rorb	RAR-related orphan receptor B
chr5	145233675	145234405	731	1.22	0.0012	-717	ENSRNOG00000014302	Dlgap3	DLG associated protein 3
chr5	24664326	24665103	778	-1.27	0.00121	-33017	ENSRNOG00000008184	Esrp1	epithelial splicing regulatory protein 1
chr10	64914825	64915686	862	1.01	0.00121	-145	ENSRNOG00000009350	Sez6	seizure related 6 homolog
chr2	104854180	104855191	1012	-0.71	0.00122	114	ENSRNOG00000000082	Hltf	helicase-like transcription factor
chr8	69592721	69593717	997	-0.84	0.00122	4	ENSRNOG00000011047	Tmem185a	transmembrane protein 185A
chr18	22700200	22700659	460	-1.26	0.00122	-263780	ENSRNOG00000017840	Pik3c3	phosphatidylinositol 3-kinase, catalytic subunit type 3
chr1	217720982	217721912	931	0.91	0.00122	-1226	ENSRNOG00000020857	Ppfia1	PTPRF interacting protein alpha 1
chr1	228444361	228444597	237	-1.14	0.00122	30793	ENSRNOG00000021065	Olr321	olfactory receptor 321
chr16	27560294	27560718	425	-1.25	0.00122	161039	ENSRNOG00000033528	Tll1	tolloid-like 1
chr12	36841673	36842442	770	1.04	0.00123	-29941	ENSRNOG00000001004	Ncor2	nuclear receptor co-repressor 2
chr6	39363139	39364128	990	-0.78	0.00123	-176	ENSRNOG00000004084	Fam84a	family with sequence similarity 84, member A
chr1	78244702	78245079	378	0.92	0.00123	-16614		Bbc3	Bcl-2 binding component 3
chr15	84348220	84348488	269	-1.52	0.00124	327771	ENSRNOG00000009145	Klf12	Kruppel-like factor 12
chr9	113395487	113396391	905	-0.86	0.00124	-37381	ENSRNOG00000027916	Txndc2	thioredoxin domain containing 2
chr2	85722680	85723477	798	-1.02	0.00125	345761	ENSRNOG00000011977	Sema5a	semaphorin 5A
chr13	93936595	93937378	784	-0.8	0.00126	-2	ENSRNOG00000056209	Exo1	exonuclease 1
chr6	58643746	58644141	396	-1.46	0.00127	175753	ENSRNOG00000006867	Etv1	ets variant 1
chr15	46281215	46281898	684	1.18	0.00127	-35184	ENSRNOG00000010331	Ctsb	cathepsin B
chr6	65726177	65726919	743	-1.04	0.00128	-407021	ENSRNOG00000004198	Stxbp6	syntaxin binding protein 6
chr10	55708873	55709729	857	0.79	0.0013	2137	ENSRNOG00000007391	Hes7	hes family bHLH transcription factor 7
chr13	52986986	52987278	293	1.2	0.0013	10610	ENSRNOG00000008471	Kif21b	kinesin family member 21B
chr19	59405289	59406362	1074	1.01	0.0013	467585	ENSRNOG00000019980	Tomm20	translocase of outer mitochondrial membrane 20
chr3	11475729	11477131	1403	0.7	0.00131	-23901	ENSRNOG00000014338	Slc25a25	solute carrier family 25 member 25
chr1	231125417	231126589	1173	-0.72	0.00132	314203	ENSRNOG00000032117	Olr384	olfactory receptor 384
chr1	240349698	240350613	916	-0.85	0.00132	-52844	ENSRNOG00000035472	Mir204	microRNA 204
chr12	22250928	22251935	1008	0.86	0.00133	-6332	ENSRNOG00000001410	Gigyf1	GRB10 interacting GYF protein 1
chr5	105418692	105419296	605	-0.89	0.00134	160965	ENSRNOG00000008169	Slc24a2	solute carrier family 24 member 2
chr12	39325231	39326065	835	0.87	0.00135	25	ENSRNOG00000001300	P2rx4	purinergic receptor P2X 4
chr5	154564574	154565259	686	1.01	0.00135	-33848	ENSRNOG00000011794	Tcea3	transcription elongation factor A3
chr10	90265933	90266874	942	0.71	0.00135	-1387	ENSRNOG00000020937	Ubtf	upstream binding transcription factor, RNA polymerase I
chr10	107084627	107085069	443	1.52	0.00136	-108808	ENSRNOG00000002946	Socs3	suppressor of cytokine signaling 3
chr2	181331071	181331984	914	-0.65	0.00136	81	ENSRNOG00000012982	Map9	microtubule-associated protein 9
chr17	57394173	57394341	169	-1.71	0.00136	718	ENSRNOG00000014834	Epc1	enhancer of polycomb homolog 1
chr8	130602071	130602988	918	1.04	0.00136	15122	ENSRNOG00000019492	Pomgnt2	protein O-linked mannose N-acetylglucosaminyltransferase 2 (beta 1,4-)
chr4	6558692	6559700	1009	0.88	0.00136	-109247	ENSRNOG00000040301	Galntl5	polypeptide N-acetylgalactosaminyltransferase-like 5
chr6	112959330	112959995	666	-1.22	0.00136	826459	ENSRNOG00000047574	Nrxn3	neurexin 3
chr8	99879232	99880788	1557	-0.64	0.00138	-63	ENSRNOG00000008151	Plscr4	phospholipid scramblase 4
chr2	109400675	109401473	799	-0.9	0.0014	-905289	ENSRNOG00000033028	LOC499584	LRRGT00202
chr10	64216896	64217158	263	2.14	0.00141	-14647	ENSRNOG00000006674	Rflnb	refilin B
chr3	145751497	145752172	676	-0.89	0.00141	-613257	ENSRNOG00000006767	Cst7	cystatin F
chr3	54036690	54037691	1002	-0.69	0.00141	-216758	ENSRNOG00000007625	B3galt1	Beta-1,3-galactosyltransferase 1
chr5	19285047	19285835	789	-0.82	0.00141	45	ENSRNOG00000009137	Ubxn2b	UBX domain protein 2B
chr5	152793562	152795177	1616	1.1	0.00141	-47782	ENSRNOG00000016937	Mtfr1l	mitochondrial fission regulator 1-like
chr5	14829162	14829957	796	-0.93	0.00142	-60848	ENSRNOG00000027357	Sox17	SRY box 17
chr12	13714845	13715090	246	1.01	0.00142	-875	ENSRNOG00000034254	Actb	actin, beta
chr17	44839786	44840367	582	-0.78	0.00142	1305	ENSRNOG00000052594	Hist1h2ak	histone cluster 1, H2ak
chr15	96819340	96819597	258	-1.17	0.00143	-2363	ENSRNOG00000009649	Slitrk5	SLIT and NTRK-like family, member 5
chr15	24156303	24156911	609	-1	0.00143	3005	ENSRNOG00000010645	Lgals3	galectin 3
chr5	59127858	59129220	1363	0.84	0.00143	-364	ENSRNOG00000015991	Npr2	natriuretic peptide receptor 2
chr6	33627482	33628335	854	-1.02	0.00144	63389	ENSRNOG00000021403	Rhob	ras homolog family member B
chr11	1818402	1819344	943	-0.71	0.00145	69	ENSRNOG00000000720	MGC95208	similar to 4930453N24Rik protein
chr12	37831801	37832309	509	0.99	0.00145	26723	ENSRNOG00000029260	Pitpnm2	phosphatidylinositol transfer protein, membrane-associated 2
chr14	13425772	13426767	996	-0.74	0.00145	-325014	ENSRNOG00000029397	Gk2	glycerol kinase 2
chr17	45154276	45155305	1030	-0.84	0.00145	-20463	ENSRNOG00000056708	Nkapl	NFKB activating protein-like
chr1	218859161	218859848	688	0.99	0.00146	-49387	ENSRNOG00000015540	Ppp6r3	protein phosphatase 6, regulatory subunit 3
chr12	40285235	40285555	321	1.57	0.00146	23405	ENSRNOG00000028198	Sh2b3	SH2B adaptor protein 3
chr19	55490377	55491321	945	0.96	0.00147	19611	ENSRNOG00000014723	Cbfa2t3	CBFA2/RUNX1 translocation partner 3
chr10	91187148	91187800	653	0.72	0.00149	-119	ENSRNOG00000003108	Acbd4	acyl-CoA binding domain containing 4
chr20	4541723	4541914	192	2.24	0.00149	254	ENSRNOG00000051158	Cfb	complement factor B
chr13	78649211	78649572	362	-1.43	0.0015	-127481	ENSRNOG00000002736	Rabgap1l	RAB GTPase activating protein 1-like
chr17	20482549	20483080	532	1.45	0.0015	392679	ENSRNOG00000048719	Dtnbp1	dystrobrevin binding protein 1
chr16	36200115	36200767	653	-1.26	0.00151	-39400	ENSRNOG00000013228	Scrg1	stimulator of chondrogenesis 1
chr7	121281681	121282524	844	0.97	0.00151	20636	ENSRNOG00000016896	Rpl3	ribosomal protein L3
chr10	62010231	62010600	370	0.97	0.00151	358	ENSRNOG00000046405	Hic1	HIC ZBTB transcriptional repressor 1
chr8	117280341	117281099	759	0.77	0.00152	-1670	ENSRNOG00000049531	Usp19	ubiquitin specific peptidase 19
chr13	54914101	54914751	651	-0.75	0.00155	-38316		Mir181a-1	microRNA 181a-1
chr10	13339701	13340244	544	1.82	0.00156	12005	ENSRNOG00000033266	Prss30	protease, serine, 30
chr19	53053102	53053615	514	1.26	0.00156	8980	ENSRNOG00000047446	Foxc2	forkhead box C2
chr13	104154732	104155764	1033	-0.92	0.00156	-74568	ENSRNOG00000023130	Lyplal1	lysophospholipase-like 1
chr2	104006189	104007035	847	-0.7	0.00157	-14343	ENSRNOG00000021359	Mtfr1	mitochondrial fission regulator 1
chr1	221159143	221160190	1048	0.79	0.00157	-30063	ENSRNOG00000023668	Scyl1	SCY1 like pseudokinase 1
chr8	4440335	4441673	1339	-0.75	0.00157	-6	ENSRNOG00000029148	Pdgfd	platelet derived growth factor D
chr10	109427599	109427835	237	1.52	0.00157	93571	ENSRNOG00000036701	Actg1	actin, gamma 1
chr1	220008454	220009820	1367	0.73	0.00157	-260	ENSRNOG00000061795	Rbm4b	RNA binding motif protein 4B
chr12	14535856	14536634	779	1.13	0.00158	-291611	ENSRNOG00000001104	Foxk1	forkhead box K1
chr8	62424192	62424970	779	0.8	0.00158	-14243	ENSRNOG00000019374	Csk	c-src tyrosine kinase
chr18	6576113	6576921	809	-0.91	0.00158	10580	ENSRNOG00000043348	Rpl39	ribosomal protein L39
chr5	160154046	160154812	767	1.21	0.00159	1768	ENSRNOG00000011774	Fblim1	filamin binding LIM protein 1
chr19	56336394	56336549	156	0.86	0.00159	20028	ENSRNOG00000026964	Gas8	growth arrest specific 8
chr10	109550808	109551814	1007	0.78	0.00159	17824	ENSRNOG00000036700	Fscn2	fascin actin-bundling protein 2, retinal
chr8	129600469	129601430	962	0.81	0.00159	-16903	ENSRNOG00000054172	Ctnnb1	catenin beta 1
chr4	48880992	48881768	777	-0.81	0.00159	46992	ENSRNOG00000059016	Tspan12	tetraspanin 12
chr10	85973655	85974097	443	1.11	0.0016	768	ENSRNOG00000004518	Cacnb1	calcium voltage-gated channel auxiliary subunit beta 1
chr10	85646275	85646936	662	0.67	0.0016	-39	ENSRNOG00000052730	Psmb3	proteasome subunit beta 3
chr10	46486326	46487236	911	0.76	0.0016	-24490	ENSRNOG00000060615	Rai1	retinoic acid induced 1
chr10	106288349	106288603	255	1.22	0.00161	-18557	ENSRNOG00000002807	2022-09-09	septin 9
chr8	122289962	122290651	690	1.29	0.00162	93280	ENSRNOG00000009729	Ubp1	upstream binding protein 1 (LBP-1a)
chr1	5448596	5449503	908	-0.77	0.00162	92	ENSRNOG00000040242	Epm2a	epilepsy, progressive myoclonus type 2A
chr10	64397876	64398677	802	0.88	0.00163	-14	ENSRNOG00000007788	Glod4	glyoxalase domain containing 4
chr6	136365804	136365968	165	2.17	0.00163	-15104	ENSRNOG00000012185	Zfyve21	zinc finger FYVE-type containing 21
chr7	36831097	36831725	629	-1.08	0.00164	-171270	ENSRNOG00000009094	Nudt4	nudix hydrolase 4
chr5	98002695	98003091	397	-1.54	0.00164	-384398	ENSRNOG00000029318	Tyrp1	tyrosinase-related protein 1
chr3	104060422	104061532	1111	-0.84	0.00165	18809	ENSRNOG00000006419	Aven	apoptosis and caspase activation inhibitor
chr8	72782587	72783971	1385	0.76	0.00165	-16972	ENSRNOG00000018081	Lactb	lactamase, beta
chr1	247145865	247146751	887	-0.72	0.00166	23382	ENSRNOG00000052506	Ak3	adenylate kinase 3
chr10	84698765	84700068	1304	0.69	0.00167	-19407	ENSRNOG00000009225	Copz2	coatomer protein complex, subunit zeta 2
chr5	127403932	127404718	787	1.01	0.00167	-76190	ENSRNOG00000012778	Magoh	mago homolog, exon junction complex core component
chr10	86294085	86294486	402	1.48	0.00167	-9441	ENSRNOG00000028404	Ppp1r1b	protein phosphatase 1, regulatory (inhibitor) subunit 1B
chr13	89441037	89441911	875	0.76	0.00167	-38584	ENSRNOG00000034221	Cfap126	cilia and flagella associated protein 126
chr1	80738433	80739346	914	0.82	0.00167	6103	ENSRNOG00000043416	Bcl3	B-cell CLL/lymphoma 3
chr3	11606922	11607566	645	0.84	0.00167	19304	ENSRNOG00000049110	Dpm2	dolichyl-phosphate mannosyltransferase subunit 2, regulatory
chr5	148034561	148035385	825	0.81	0.00167	-16153	ENSRNOG00000050044	Ptp4a2	protein tyrosine phosphatase type IVA, member 2
chr10	57321431	57322958	1528	0.73	0.00168	-136	ENSRNOG00000031364	Kif1c	kinesin family member 1C
chr12	36991008	36991791	784	0.72	0.00169	56228	ENSRNOG00000001011	Rflna	refilin A
chr6	58466183	58467423	1241	-0.75	0.0017	-451	ENSRNOG00000006867	Etv1	ets variant 1
chr3	105297732	105299265	1534	-0.72	0.0017	-391	ENSRNOG00000008115	Arhgap11a	Rho GTPase activating protein 11A
chr1	152088601	152089686	1086	-0.82	0.0017	16428	ENSRNOG00000016769	Rab38	RAB38, member RAS oncogene family
chr4	49868000	49869023	1024	-0.76	0.00171	-72792	ENSRNOG00000006030	Ptprz1	protein tyrosine phosphatase, receptor type Z1
chr8	97422169	97423000	832	-0.69	0.00171	-16619	ENSRNOG00000014064	Ctsh	cathepsin H
chr1	98046803	98047478	676	-0.84	0.00171	-261651	ENSRNOG00000014455	LOC499136	LRRGT00021
chr20	3822080	3822465	386	1.06	0.00172	477	ENSRNOG00000000465	Slc39a7	solute carrier family 39 member 7
chr10	85744218	85745634	1417	0.78	0.00172	264	ENSRNOG00000004132	Lasp1	LIM and SH3 protein 1
chr8	61290062	61291054	993	0.86	0.00172	-318	ENSRNOG00000017193	Lingo1	leucine rich repeat and Ig domain containing 1
chr12	40860090	40861329	1240	0.92	0.00172	20416	ENSRNOG00000025936	Rpl6	ribosomal protein L6
chr10	110140080	110140980	901	0.86	0.00172	747	ENSRNOG00000036677	Slc16a3	solute carrier family 16 member 3
chr17	47397386	47398139	754	-0.83	0.00172	205	ENSRNOG00000060141	Epdr1	ependymin related 1
chr12	17734921	17735744	824	0.81	0.00173	1192	ENSRNOG00000001312	Pdgfa	platelet derived growth factor subunit A
chr5	147713481	147714743	1263	0.72	0.00173	-51	ENSRNOG00000009113	Marcksl1	MARCKS-like 1
chr12	49050943	49051127	185	2.57	0.00173	-193311	ENSRNOG00000053045	Wscd2	WSC domain containing 2
chr5	46877051	46877926	876	-0.89	0.00174	-309069	ENSRNOG00000005724	Map3k7	mitogen activated protein kinase kinase kinase 7
chr5	157642190	157643026	837	0.74	0.00174	-169	ENSRNOG00000007330	Capzb	capping actin protein of muscle Z-line beta subunit
chr12	39910686	39911014	329	1.31	0.00174	5730	ENSRNOG00000034266	Ccdc63	coiled-coil domain containing 63
chr20	9731164	9731357	194	1.7	0.00175	-12008	ENSRNOG00000001158	Abcg1	ATP binding cassette subfamily G member 1
chr5	112217664	112218486	823	-0.71	0.00175	1314803	ENSRNOG00000007299	Caap1	caspase activity and apoptosis inhibitor 1
chr1	266272942	266273593	652	0.86	0.00175	17471	ENSRNOG00000019968	Trim8	tripartite motif-containing 8
chr9	28763212	28763994	783	-1.2	0.00177	239839	ENSRNOG00000011000	Rims1	regulating synaptic membrane exocytosis 1
chr8	66841713	66841934	222	1.69	0.00178	21652	ENSRNOG00000013874	Rplp1	ribosomal protein, large, P1
chr5	172985602	172986922	1321	0.67	0.00178	-29	ENSRNOG00000016936	Nadk	NAD kinase
chr19	53687475	53688934	1460	0.87	0.00178	-35617	ENSRNOG00000017431	RGD1304884	similar to RIKEN cDNA 6430548M08
chr5	64892416	64893372	957	-0.69	0.00179	-183	ENSRNOG00000006087	Rnf20	ring finger protein 20
chr8	119941191	119941916	726	1.25	0.00179	249987	ENSRNOG00000033026	Dclk3	doublecortin-like kinase 3
chr7	120259827	120260292	466	1.19	0.00179	-716		H1f0	H1 histone family, member 0
chr10	65424318	65425353	1036	0.82	0.0018	-34	ENSRNOG00000013169	Traf4	Tnf receptor associated factor 4
chr5	151209576	151210085	510	0.91	0.0018	-1511	ENSRNOG00000042855	Ahdc1	AT hook, DNA binding motif, containing 1
chr12	47920241	47921134	894	0.68	0.0018	-231	ENSRNOG00000049604	Mvk	mevalonate kinase
chr10	63775774	63776751	978	0.72	0.00181	-5	ENSRNOG00000056954	Inpp5k	inositol polyphosphate-5-phosphatase K
chr13	26156946	26157604	659	-0.89	0.00182	-14940	ENSRNOG00000002821	Phlpp1	PH domain and leucine rich repeat protein phosphatase 1
chr12	23954069	23955161	1093	0.71	0.00182	-145	ENSRNOG00000023366	Styxl1	serine/threonine/tyrosine interacting-like 1
chr7	140958404	140959577	1174	0.73	0.00182	-7920	ENSRNOG00000054250	Fam186b	family with sequence similarity 186, member B
chr1	21167413	21167982	570	-0.91	0.00183	-20852		Ccnb2	cyclin B2
chr2	257404681	257405213	533	-0.94	0.00184	20295	ENSRNOG00000013011	Dnajb4	DnaJ heat shock protein family (Hsp40) member B4
chr10	56028034	56028346	313	1.11	0.00184	-18608	ENSRNOG00000037613	Kdm6b	lysine demethylase 6B
chr12	14175686	14176417	732	0.78	0.00184	-55		Ap5z1	adaptor-related protein complex 5, zeta 1 subunit
chr10	105748697	105749116	420	1.2	0.00185	-25207	ENSRNOG00000000251	St6galnac1	ST6 N-acetylgalactosaminide alpha-2,6-sialyltransferase 1
chr3	9586619	9587597	979	0.82	0.00185	48950	ENSRNOG00000018486	RGD1311084	similar to 1700113K14Rik protein
chr10	109756212	109756426	215	1.38	0.00185	1187	ENSRNOG00000036688	Arhgdia	Rho GDP dissociation inhibitor alpha
chr10	56260325	56261151	827	1	0.00186	224	ENSRNOG00000012155	Sox15	SRY box 15
chr17	52286585	52287266	682	-1.11	0.00186	282110	ENSRNOG00000014395	Gli3	GLI family zinc finger 3
chr9	71842399	71843427	1029	-0.85	0.00186	-12183	ENSRNOG00000014790	Cryga	crystallin, gamma A
chr1	61698999	61699663	665	-0.83	0.00186	-12387	ENSRNOG00000047128	Vom1r23	vomeronasal 1 receptor 23
chr10	82886907	82888159	1253	0.9	0.00187	-34775	ENSRNOG00000004172	Pdk2	pyruvate dehydrogenase kinase 2
chr8	49186057	49186712	656	0.79	0.00187	40888	ENSRNOG00000028884	Atp5l	ATP synthase, H+ transporting, mitochondrial Fo complex, subunit G
chr5	172400608	172400996	389	1.57	0.00188	33209	ENSRNOG00000014044	Pank4	pantothenate kinase 4
chr3	129884293	129885982	1690	-0.6	0.00189	-328	ENSRNOG00000006705	Mkks	McKusick-Kaufman syndrome
chr11	12878612	12879128	517	-1.09	0.00189	-620294	ENSRNOG00000034066	Hspa8	heat shock protein family A (Hsp70) member 8
chr2	111793042	111793643	602	-1.32	0.0019	-381	ENSRNOG00000032576	Nlgn1	neuroligin 1
chr2	99037866	99038050	185	-1.84	0.00191	-427590	ENSRNOG00000008765	Zfhx4	zinc finger homeobox 4
chr16	20317266	20318145	880	0.7	0.00191	260	ENSRNOG00000018932	Ccdc124	coiled-coil domain containing 124
chr4	28350952	28351200	249	-1.55	0.00192	86588	ENSRNOG00000009711	Hepacam2	HEPACAM family member 2
chr9	16728691	16729137	447	1.55	0.00192	-8728	ENSRNOG00000018232	Srf	serum response factor
chr13	89439143	89440699	1557	0.78	0.00192	-40137	ENSRNOG00000034221	Cfap126	cilia and flagella associated protein 126
chr10	91447871	91448191	321	1.14	0.00193	446	ENSRNOG00000028569	Arhgap27	Rho GTPase activating protein 27
chr8	98075294	98075509	216	-2.68	0.00194	-428330	ENSRNOG00000014543	Tbc1d2b	TBC1 domain family, member 2B
chrX	56258716	56258972	257	-3.08	0.00194	507049	ENSRNOG00000029663	Il1rapl1	interleukin 1 receptor accessory protein-like 1
chr5	9428503	9428693	191	-1.33	0.00195	1147	ENSRNOG00000007069	Adhfe1	alcohol dehydrogenase, iron containing, 1
chr7	143983067	143984289	1223	0.85	0.00195	-16194	ENSRNOG00000014082	Sp7	Sp7 transcription factor
chr7	101739673	101740209	537	-1.49	0.00195	-520878	ENSRNOG00000033584	LOC362921	Ac2-224
chr10	108193954	108195224	1271	0.84	0.00195	-44078	ENSRNOG00000048113	Cbx8	chromobox 8
chr10	109747607	109748714	1108	0.73	0.00196	-91	ENSRNOG00000036689	P4hb	prolyl 4-hydroxylase subunit beta
chr3	114868917	114870105	1189	-0.68	0.00196	33	ENSRNOG00000037160	Bloc1s6	biogenesis of lysosomal organelles complex 1 subunit 6
chr12	27196917	27197310	394	1.5	0.00197	-371936	ENSRNOG00000047842	Mir6322	microRNA 6322
chr20	38984598	38985301	704	-0.73	0.00198	106	ENSRNOG00000029360	Serinc1	serine incorporator 1
chr2	4942511	4943306	796	-0.79	0.00199	107	ENSRNOG00000013844	Fam172a	family with sequence similarity 172, member A
chr7	117248831	117249754	924	0.69	0.00199	5472	ENSRNOG00000023781	Plec	plectin
chr12	47025451	47025803	353	1.32	0.002	1185	ENSRNOG00000001170	Cox6a1	cytochrome c oxidase subunit 6A1
chr10	13853875	13854873	999	0.85	0.00201	12	ENSRNOG00000003195	Caskin1	CASK interacting protein 1
chr5	131721504	131721702	199	-1.42	0.00201	1681	ENSRNOG00000007568	Spata6	spermatogenesis associated 6
chr11	83973893	83974452	560	1.14	0.00201	-1257	ENSRNOG00000038184	Camk2n2	calcium/calmodulin-dependent protein kinase II inhibitor 2
chr1	219348272	219348972	701	0.86	0.00203	-99	ENSRNOG00000018553	Pitpnm1	phosphatidylinositol transfer protein, membrane-associated 1
chr16	20484826	20484975	150	1.08	0.00203	1806	ENSRNOG00000019568	Jund	JunD proto-oncogene, AP-1 transcription factor subunit
chr9	76769919	76770919	1001	-0.73	0.00203	-1613	ENSRNOG00000027430	Ikzf2	IKAROS family zinc finger 2
chr8	117797316	117798164	849	0.76	0.00204	-313	ENSRNOG00000022540	Trex1	three prime repair exonuclease 1
chr2	227582478	227583426	949	-0.72	0.00205	-358	ENSRNOG00000015250	Mettl14	methyltransferase like 14
chr10	105615851	105616091	241	1.44	0.00206	12120	ENSRNOG00000011541	Cygb	cytoglobin
chr2	142884916	142885975	1060	-0.72	0.00206	158	ENSRNOG00000021670	Frem2	Fras1 related extracellular matrix protein 2
chr3	164423873	164425561	1689	0.74	0.00206	215	ENSRNOG00000057347	Cebpb	CCAAT/enhancer binding protein beta
chr12	41484335	41485493	1159	0.61	0.00207	-32	ENSRNOG00000001377	Ddx54	DEAD-box helicase 54
chr11	73315625	73316071	447	1.11	0.00207	236866	ENSRNOG00000001730	Acap2	ArfGAP with coiled-coil, ankyrin repeat and PH domains 2
chr6	4303277	4304203	927	-0.95	0.00207	216898	ENSRNOG00000008479	Slc8a1	solute carrier family 8 member A1
chr16	90613628	90614146	519	-1.03	0.00207	288690	ENSRNOG00000037753	Slc10a2	solute carrier family 10 member 2
chr7	140437200	140438789	1590	0.74	0.00207	16273	ENSRNOG00000061238	Wnt10b	wingless-type MMTV integration site family, member 10B
chr2	171195884	171196720	837	-0.91	0.00208	-116	ENSRNOG00000009826	Bche	butyrylcholinesterase
chr1	266972860	266973239	380	1.81	0.00208	19911	ENSRNOG00000020339	Neurl1	neuralized E3 ubiquitin protein ligase 1
chr20	5041740	5041930	191	1.27	0.00208	1516	ENSRNOG00000029682	Clic1	chloride intracellular channel 1
chr8	117126073	117127137	1065	0.73	0.00208	-87	ENSRNOG00000054863	Usp4	ubiquitin specific peptidase 4
chr12	16122097	16122379	283	0.91	0.0021	3973	ENSRNOG00000001250	Lfng	LFNG O-fucosylpeptide 3-beta-N-acetylglucosaminyltransferase
chr14	83412237	83413406	1170	0.77	0.0021	-146	ENSRNOG00000018475	Eif4enif1	eukaryotic translation initiation factor 4E nuclear import factor 1
chr18	53250704	53250978	275	-1.68	0.0021	21413	ENSRNOG00000043219	Fbn2	fibrillin 2
chr16	20824354	20825407	1054	0.75	0.0021	-17811	ENSRNOG00000048472	Comp	cartilage oligomeric matrix protein
chr13	54884804	54885694	891	-0.73	0.0021	-67493		Mir181a-1	microRNA 181a-1
chr1	218798192	218798620	429	1.76	0.00211	11712	ENSRNOG00000015540	Ppp6r3	protein phosphatase 6, regulatory subunit 3
chr5	153773720	153774066	347	1.39	0.00211	8169	ENSRNOG00000018576	Rcan3	RCAN family member 3
chr16	72337450	72338020	571	-1.04	0.00211	-51107	ENSRNOG00000049811	LOC684871	similar to Protein C8orf4 (Thyroid cancer protein 1) (TC-1)
chr4	40528521	40529032	512	-1.01	0.00211	-108064		LOC100363521	hypothetical LOC100363521
chr10	56372127	56372668	542	1.06	0.00212	29	ENSRNOG00000014689	Zbtb4	zinc finger and BTB domain containing 4
chr19	57819683	57821293	1611	0.77	0.00212	228	ENSRNOG00000019779	Disc1	disrupted in schizophrenia 1
chr7	123089804	123090238	435	0.79	0.00214	-1781	ENSRNOG00000050500	Tob2	transducer of ERBB2, 2
chr20	7207661	7208808	1148	0.78	0.00214	57	ENSRNOG00000061176	Nudt3	nudix hydrolase 3
chr20	7138651	7139261	611	0.84	0.00215	2949	ENSRNOG00000000488	Hmga1	high mobility group AT-hook 1
chr6	115157730	115158463	734	-0.68	0.00215	-12772	ENSRNOG00000003972	Tshr	thyroid stimulating hormone receptor
chr9	14862005	14862647	643	1.12	0.00215	-20970	ENSRNOG00000042054	RGD1565959	RGD1565959
chr14	84490085	84490803	719	0.96	0.00216	-6026	ENSRNOG00000007002	Lif	leukemia inhibitory factor
chr19	53767334	53768497	1164	0.66	0.00216	44094	ENSRNOG00000017431	RGD1304884	similar to RIKEN cDNA 6430548M08
chr3	160933379	160935166	1788	0.67	0.00217	-1436	ENSRNOG00000014571	Dbndd2	dysbindin domain containing 2
chr10	15199649	15200679	1031	0.7	0.00217	-129	ENSRNOG00000019798	Stub1	STIP1 homology and U-box containing protein 1
chr12	39768584	39769740	1157	0.84	0.00218	318	ENSRNOG00000021440	Pptc7	PTC7 protein phosphatase homolog
chr12	46163453	46163912	460	1.43	0.00218	121243	ENSRNOG00000032684	Ccdc60	coiled-coil domain containing 60
chr10	110181566	110182992	1427	0.73	0.00218	129	ENSRNOG00000036676	Csnk1d	casein kinase 1, delta
chr13	50033105	50033676	572	1.17	0.00219	-69631	ENSRNOG00000003031	Atp2b4	ATPase plasma membrane Ca2+ transporting 4
chr9	30495789	30496444	656	-1.27	0.00219	77116	ENSRNOG00000012920	Col9a1	collagen type IX alpha 1 chain
chr10	88952281	88952552	272	2.13	0.00219	-35141	ENSRNOG00000019830	Hsd17b1	hydroxysteroid (17-beta) dehydrogenase 1
chr4	108481547	108482299	753	-1	0.0022	180794	ENSRNOG00000006093	LRRTM1	leucine rich repeat transmembrane neuronal 1
chr3	148546647	148547904	1258	0.77	0.00221	-32641	ENSRNOG00000009331	Hck	HCK proto-oncogene, Src family tyrosine kinase
chr14	100474392	100475225	834	-0.67	0.00222	59164	ENSRNOG00000005982	C1d	C1D nuclear receptor co-repressor
chr10	90254871	90255389	519	0.93	0.00223	9887	ENSRNOG00000020937	Ubtf	upstream binding transcription factor, RNA polymerase I
chr1	248767958	248768522	565	-1.07	0.00223	43779	ENSRNOG00000050305	Mbl2	mannose-binding lectin (protein C) 2
chr13	77359242	77360168	927	-1.03	0.00224	-242544	ENSRNOG00000002468	Tnr	tenascin R
chr10	109223602	109224537	936	0.88	0.00224	300	ENSRNOG00000004392	Aatk	apoptosis-associated tyrosine kinase
chr8	23063243	23063488	246	1.4	0.00224	-351	ENSRNOG00000013752	Elavl3	ELAV like RNA binding protein 3
chr1	39811287	39812971	1685	-0.64	0.00225	815	ENSRNOG00000016368	Ppp1r14c	protein phosphatase 1, regulatory (inhibitor) subunit 14c
chrX	95061912	95062815	904	-0.88	0.00225	-232	ENSRNOG00000029087	Nap1l3	nucleosome assembly protein 1-like 3
chr10	86551373	86552186	814	0.71	0.00225	2698	ENSRNOG00000030445	Ormdl3	ORMDL sphingolipid biosynthesis regulator 3
chr7	80183320	80183668	349	-1.66	0.00227	-168280	ENSRNOG00000056487	Oxr1	oxidation resistance 1
chr3	48625715	48626403	689	-0.67	0.00228	21	ENSRNOG00000007359	Gca	grancalcin
chr10	84692943	84693980	1038	0.7	0.00229	-25362	ENSRNOG00000009225	Copz2	coatomer protein complex, subunit zeta 2
chr7	139557251	139558033	783	0.86	0.00229	-73645	ENSRNOG00000058560	Col2a1	collagen type II alpha 1 chain
chr7	12422840	12424818	1979	0.68	0.0023	-1278	ENSRNOG00000015434	Midn	midnolin
chr7	117779630	117780449	820	0.69	0.0023	6092	ENSRNOG00000016128	Lrrc14	leucine rich repeat containing 14
chr14	59217343	59218009	667	-0.95	0.00231	106271	ENSRNOG00000002956	Stim2	stromal interaction molecule 2
chr18	61243284	61243966	683	1.21	0.00231	-17793	ENSRNOG00000017116	Zfp532	zinc finger protein 532
chr11	47242703	47243633	931	-0.77	0.00231	-174	ENSRNOG00000031163	Nfkbiz	NFKB inhibitor zeta
chr7	69558800	69559333	534	-0.85	0.00231	-454117	ENSRNOG00000031425	LOC500846	hypothetical protein LOC500846
chr9	76177074	76179256	2183	-0.73	0.00232	771	ENSRNOG00000014248	Erbb4	erb-b2 receptor tyrosine kinase 4
chr10	109373063	109374039	977	0.67	0.00232	94839	ENSRNOG00000042653	LOC690871	hypothetical protein LOC690871
chr3	6275507	6276193	687	0.79	0.00233	64034	ENSRNOG00000009446	Rxra	retinoid X receptor alpha
chr8	90877411	90878883	1473	-0.66	0.00233	106077	ENSRNOG00000009580	Lca5	LCA5, lebercilin
chr1	148622804	148623475	672	1.14	0.00233	172927		Mpp1	membrane palmitoylated protein 1
chr20	12128225	12129505	1281	0.66	0.00236	-118	ENSRNOG00000001228	Pofut2	protein O-fucosyltransferase 2
chr8	85480262	85481386	1125	-0.67	0.00236	-16733	ENSRNOG00000030449	Gsta4	glutathione S-transferase alpha 4
chr8	84543851	84544798	948	-0.95	0.00236	-223611	ENSRNOG00000058120	Tinag	tubulointerstitial nephritis antigen
chr1	8078680	8079443	764	-0.67	0.00237	-40453	ENSRNOG00000010753	Aig1	androgen-induced 1
chr10	15282825	15284038	1214	0.63	0.00237	-522	ENSRNOG00000020067	Rab40c	Rab40c, member RAS oncogene family
chr12	47218281	47219361	1081	0.74	0.00237	-268	ENSRNOG00000021725	Mlec	malectin
chr12	15955763	15956891	1129	0.77	0.00237	40612	ENSRNOG00000024264	Amz1	archaelysin family metallopeptidase 1
chr12	23893894	23894714	821	1.03	0.00238	31437	ENSRNOG00000001439	Srrm3	serine/arginine repetitive matrix 3
chr4	88440819	88441759	941	-0.76	0.00238	222	ENSRNOG00000006646	Vopp1	vesicular, overexpressed in cancer, prosurvival protein 1
chr1	214252367	214253124	758	0.76	0.00238	-291	ENSRNOG00000017414	Irf7	interferon regulatory factor 7
chr5	25167691	25168813	1123	-0.89	0.00238	21289	ENSRNOG00000039949	Rad54b	RAD54 homolog B (S. cerevisiae)
chr19	1089468	1090068	601	-0.89	0.0024	-15435	ENSRNOG00000013324	Cdh5	cadherin 5
chr2	12595193	12596075	883	-0.69	0.0024	493036	ENSRNOG00000048563	Cetn3	centrin 3
chr8	111029548	111030187	640	1.37	0.00241	47091	ENSRNOG00000008210	Ky	kyphoscoliosis peptidase
chr10	86698845	86699219	375	0.77	0.00242	-8217	ENSRNOG00000009329	Nr1d1	nuclear receptor subfamily 1, group D, member 1
chr8	7492068	7492966	899	-0.71	0.00242	363861	ENSRNOG00000006831	Pgr	progesterone receptor
chr15	70731291	70732884	1594	-0.59	0.00246	-76	ENSRNOG00000009034	Tdrd3	tudor domain containing 3
chr1	219412553	219413337	785	0.78	0.00246	-57	ENSRNOG00000021689	Rps6kb2	ribosomal protein S6 kinase B2
chr10	109802126	109803293	1168	0.75	0.00246	32	ENSRNOG00000036683	Sirt7	sirtuin 7
chr4	72170962	72171904	943	-0.85	0.00246	-50117	ENSRNOG00000055368	Olr806	olfactory receptor 806
chr10	15161630	15162119	490	0.82	0.00247	20	ENSRNOG00000019684	Fam173a	family with sequence similarity 173, member A
chr11	20223411	20223590	180	-1.46	0.00248	1444	ENSRNOG00000002126	Ncam2	neural cell adhesion molecule 2
chr3	36481526	36482314	789	-0.9	0.00249	178807	ENSRNOG00000004624	Rnd3	Rho family GTPase 3
chr17	57381145	57381798	654	-0.88	0.00249	13503	ENSRNOG00000014834	Epc1	enhancer of polycomb homolog 1
chr9	53097736	53098517	782	-0.9	0.0025	-148	ENSRNOG00000004001	Osgepl1	O-sialoglycoprotein endopeptidase-like 1
chr5	151709553	151710126	574	1.1	0.0025	17772	ENSRNOG00000056153	Fam46b	family with sequence similarity 46, member B
chr18	41341026	41341717	692	-0.82	0.00251	318817	ENSRNOG00000003958	Commd10	COMM domain containing 10
chr9	61134476	61135552	1077	-0.67	0.00252	-51	ENSRNOG00000013388	Pgap1	post-GPI attachment to proteins 1
chr3	145663575	145664473	899	-0.73	0.00252	631847	ENSRNOG00000031536	Syndig1	synapse differentiation inducing 1
chr10	104262614	104263674	1061	0.82	0.00253	-73	ENSRNOG00000003990	Grb2	growth factor receptor bound protein 2
chr10	86712091	86712397	307	1.09	0.00253	1004	ENSRNOG00000009643	Msl1	male specific lethal 1 homolog
chr17	43790558	43792253	1696	-0.62	0.00253	12232	ENSRNOG00000058437	Hist1h2an	histone cluster 1, H2an
chr20	5566131	5566809	679	0.73	0.00254	-61	ENSRNOG00000026799	Zbtb9	zinc finger and BTB domain containing 9
chr18	70857988	70858716	729	-0.86	0.00255	66082	ENSRNOG00000018694	Lipg	lipase G, endothelial type
chr20	5008294	5008578	285	1.11	0.00256	-72	ENSRNOG00000000860	Vwa7	von Willebrand factor A domain containing 7
chr3	164393960	164394753	794	0.81	0.00258	-6144	ENSRNOG00000060571	Tmem189	transmembrane protein 189
chr10	105552413	105553553	1141	0.77	0.0026	-15108	ENSRNOG00000011182	Aanat	aralkylamine N-acetyltransferase
chr2	53105487	53106201	715	-0.76	0.0026	-68	ENSRNOG00000053086	Selenop	selenoprotein P
chr3	162872838	162873168	331	1.21	0.00261	-172	ENSRNOG00000006052	Sulf2	sulfatase 2
chr17	48810344	48811133	790	-0.83	0.00261	-106	ENSRNOG00000012940	Vps41	VPS41 HOPS complex subunit
chr11	60180898	60181185	288	-1.23	0.00261	70416	ENSRNOG00000022007	Slc9c1	solute carrier family 9 member C1
chr7	143821043	143821733	691	0.97	0.00262	11995	ENSRNOG00000012208	Itgb7	integrin subunit beta 7
chr2	2890620	2891697	1078	-0.68	0.00263	-100	ENSRNOG00000026937	Arsk	arylsulfatase family, member K
chr12	41240244	41241188	945	1.04	0.00263	-3507	ENSRNOG00000033220	Oas1f	2 ' -5 ' oligoadenylate synthetase 1F
chr20	10710679	10711272	594	1.13	0.00264	-30697	ENSRNOG00000001189	Sik1	salt-inducible kinase 1
chr10	108693115	108693567	453	1.37	0.00264	-1749	ENSRNOG00000003741	Nptx1	neuronal pentraxin 1
chr7	15241418	15242607	1190	-0.68	0.00265	-136	ENSRNOG00000004572	Zfp472	zinc finger protein 472
chr4	28323629	28323920	292	-2.08	0.00265	113889	ENSRNOG00000009711	Hepacam2	HEPACAM family member 2
chr7	127054512	127054738	227	1.35	0.00265	3431	ENSRNOG00000017022	Cerk	ceramide kinase
chr20	5441319	5442338	1020	0.67	0.00265	-46	ENSRNOG00000028505	Rps18	ribosomal protein S18
chr20	20633959	20634322	364	1.53	0.00266	57764	ENSRNOG00000000632	Cdk1	cyclin-dependent kinase 1
chr7	12753136	12753652	517	1.12	0.00266	7867	ENSRNOG00000012939	Abca7	ATP binding cassette subfamily A member 7
chr11	3322196	3323134	939	-0.73	0.00267	676800	ENSRNOG00000000715	Pou1f1	POU class 1 homeobox 1
chr19	54109729	54110880	1152	0.82	0.00268	53303	ENSRNOG00000017575	Gins2	GINS complex subunit 2
chr10	46477197	46478174	978	0.79	0.00268	-33585	ENSRNOG00000060615	Rai1	retinoic acid induced 1
chr13	45577011	45577259	249	-1.46	0.00269	-258279	ENSRNOG00000003866	Cxcr4	C-X-C motif chemokine receptor 4
chr2	8972189	8972920	732	-0.81	0.00269	239388	ENSRNOG00000045649	Arrdc3	arrestin domain containing 3
chr17	44542887	44543146	260	-1.72	0.00269	-13022	ENSRNOG00000057865	Prss16	protease, serine 16
chr1	219167479	219168430	952	0.7	0.0027	222	ENSRNOG00000017512	Aldh3b1	aldehyde dehydrogenase 3 family, member B1
chr2	138833234	138834196	963	-0.79	0.00271	150	ENSRNOG00000009949	Pcdh18	protocadherin 18
chr7	101141175	101141576	402	-0.76	0.00271	-3003	ENSRNOG00000029292	LOC500877	Ab1-152
chr15	18846391	18846706	316	-1.1	0.00272	36410	ENSRNOG00000009470	Flnb	filamin B
chr10	56286066	56287454	1389	0.69	0.00272	-369	ENSRNOG00000013746	Senp3	Sumo1/sentrin/SMT3 specific peptidase 3
chr19	52085531	52086164	634	1.07	0.00272	-477	ENSRNOG00000015084	Necab2	N-terminal EF-hand calcium binding protein 2
chr19	60609511	60610063	553	-1.44	0.00273	592041	ENSRNOG00000032437	Pard3	par-3 family cell polarity regulator
chr10	85683562	85684893	1332	0.76	0.00274	-90	ENSRNOG00000013030	Pip4k2b	phosphatidylinositol-5-phosphate 4-kinase type 2 beta
chr1	277802399	277802696	298	1.32	0.00274	24721	ENSRNOG00000017164	Afap1l2	actin filament associated protein 1-like 2
chr20	10679543	10680958	1416	0.71	0.00275	28	ENSRNOG00000001189	Sik1	salt-inducible kinase 1
chr4	7220004	7220366	363	1.21	0.00275	8490	ENSRNOG00000012764	Agap3	ArfGAP with GTPase domain, ankyrin repeat and PH domain 3
chr2	18584944	18585613	670	-0.83	0.00275	1963	ENSRNOG00000029212	Vcan	versican
chr5	168211001	168211424	424	1.63	0.00275	-74585	ENSRNOG00000030055	Vamp3	vesicle-associated membrane protein 3
chr5	171952101	171952479	379	1.05	0.00276	126400	ENSRNOG00000012586	Actrt2	actin-related protein T2
chr12	50447634	50447866	233	1.78	0.00276	499		Miat	myocardial infarction associated transcript (non-protein coding)
chr5	107999423	108000110	688	-0.97	0.00279	-142382	ENSRNOG00000006735	Cdkn2b	cyclin-dependent kinase inhibitor 2B
chr10	90383371	90384921	1551	0.78	0.0028	7043	ENSRNOG00000021031	Grn	granulin precursor
chr2	244402336	244402607	272	-1.52	0.00281	-31489	ENSRNOG00000015987	Rap1gds1	Rap1 GTPase-GDP dissociation stimulator 1
chr7	11443149	11445404	2256	0.64	0.00281	509	ENSRNOG00000020161	Zbtb7a	zinc finger and BTB domain containing 7a
chr12	41542239	41543002	764	1.13	0.00281	34837	ENSRNOG00000059344	Tpcn1	two pore segment channel 1
chr1	61487265	61487909	645	-1	0.00282	89093	ENSRNOG00000042826	Zfp52	zinc finger protein 52
chr2	11887452	11888299	848	-0.72	0.00283	-3101	ENSRNOG00000035628	Mir3597-2	microRNA 3597-2
chr19	28986781	28988097	1317	-0.79	0.00283	610190	ENSRNOG00000039019	Vom1r21	vomeronasal 1 receptor 21
chr7	140580637	140580922	286	0.95	0.00283	3	ENSRNOG00000053675	Dhh	desert hedgehog
chr10	88997040	88997855	816	0.81	0.00284	15	ENSRNOG00000019983	Mlx	MLX, MAX dimerization protein
chr4	181288255	181288615	361	-1.16	0.00284	-27009	ENSRNOG00000031709	Ppfibp1	PPFIA binding protein 1
chr10	112582933	112583851	919	-0.6	0.00284	-1016718	ENSRNOG00000048575	Vom2r1	vomeronasal 2 receptor, 1
chr12	47551556	47552369	814	0.75	0.00285	36372	ENSRNOG00000001204	Ankrd13a	ankyrin repeat domain 13a
chr15	13895057	13895562	506	-1.13	0.00285	-261471	ENSRNOG00000009419	Ptprg	protein tyrosine phosphatase, receptor type, G
chr9	29984346	29985429	1084	-0.79	0.00285	811	ENSRNOG00000046852	B3gat2	beta-1,3-glucuronyltransferase 2
chr1	61698323	61698719	397	-1.36	0.00286	-11577	ENSRNOG00000047128	Vom1r23	vomeronasal 1 receptor 23
chr4	174504061	174504533	473	-1.2	0.00287	-101165	ENSRNOG00000008747	Plekha5	pleckstrin homology domain containing A5
chr10	67324565	67325895	1331	0.7	0.00287	76608		Crlf3	cytokine receptor-like factor 3
chr18	86071350	86072289	940	-0.74	0.00288	-64	ENSRNOG00000038200	Rttn	rotatin
chr12	40465634	40467266	1633	0.65	0.00289	-45	ENSRNOG00000001344	Aldh2	aldehyde dehydrogenase 2 family (mitochondrial)
chr15	102164234	102166388	2155	-0.6	0.00289	1174928	ENSRNOG00000009661	Tgds	TDP-glucose 4,6-dehydratase
chr1	212622059	212622712	654	1	0.00289	151	ENSRNOG00000018927	Sprn	shadow of prion protein homolog (zebrafish)
chr7	28882748	28883192	445	-1.18	0.00289	49671	ENSRNOG00000038916	Dram1	DNA-damage regulated autophagy modulator 1
chr10	15345943	15346870	928	0.7	0.0029	-33	ENSRNOG00000020239	Capn15	calpain 15
chr5	9351142	9352143	1002	-0.79	0.0029	29518	ENSRNOG00000021663	RGD1561849	similar to RIKEN cDNA 3110035E14
chr4	39517131	39518409	1279	-0.6	0.00291	91	ENSRNOG00000006206	Tmem106b	transmembrane protein 106B
chr15	67587482	67587800	319	-1.73	0.00292	31806	ENSRNOG00000008970	Pcdh17	protocadherin 17
chr10	107323748	107325042	1295	0.63	0.00292	-40	ENSRNOG00000028255	Usp36	ubiquitin specific peptidase 36
chr10	109418586	109419058	473	0.79	0.00293	102466	ENSRNOG00000036701	Actg1	actin, gamma 1
chr20	8383650	8384311	662	0.87	0.00294	107	ENSRNOG00000000531	Ccdc167	coiled-coil domain containing 167
chr10	61432388	61433539	1152	0.7	0.00294	92	ENSRNOG00000002669	Cluh	clustered mitochondria homolog
chr1	151918113	151919607	1495	-0.72	0.00294	262	ENSRNOG00000016496	Ctsc	cathepsin C
chrX	119148364	119148610	247	-1.05	0.00294	118068	ENSRNOG00000027520	Pls3	plastin 3
chr2	110782131	110782909	779	-0.89	0.00294	476157	ENSRNOG00000033028	LOC499584	LRRGT00202
chr3	11341731	11342321	591	0.9	0.00295	24698	ENSRNOG00000011884	Golga2	golgin A2
chr5	159236641	159237317	677	0.99	0.00295	19720	ENSRNOG00000037079	Padi6	peptidyl arginine deiminase 6
chr19	54766028	54767245	1218	0.68	0.00296	42	ENSRNOG00000019140	Banp	Btg3 associated nuclear protein
chr2	88343970	88344803	834	-0.64	0.00296	-140	ENSRNOG00000038902	RGD1565641	RGD1565641
chr12	22677881	22678871	991	0.99	0.00297	2254	ENSRNOG00000001416	Vgf	VGF nerve growth factor inducible
chr4	145458346	145458818	473	1.39	0.00297	136	ENSRNOG00000009863	Prrt3	proline-rich transmembrane protein 3
chr20	7396749	7398240	1492	0.72	0.00297	-102	ENSRNOG00000038883	LOC294154	similar to chromosome 6 open reading frame 106 isoform a
chr10	97710320	97711477	1158	0.68	0.00298	-6	ENSRNOG00000000246	Amz2	archaelysin family metallopeptidase 2
chr12	13576974	13577267	294	1.8	0.00298	68692	ENSRNOG00000001101	Rnf216	ring finger protein 216
chr10	61692031	61693295	1265	0.71	0.00298	7422	ENSRNOG00000002894	Mnt	MAX network transcriptional repressor
chr1	101046899	101047744	846	0.72	0.00298	7529	ENSRNOG00000020517	Prrg2	proline rich and Gla domain 2
chr1	220991822	220993076	1255	0.7	0.00298	-321	ENSRNOG00000030888	Rela	RELA proto-oncogene, NF-kB subunit
chr8	131625213	131625527	315	1.5	0.00298	-106356	ENSRNOG00000035641	Mir138-1	microRNA 138-1
chr1	197633253	197633485	233	1.69	0.00298	-25818	ENSRNOG00000057696	Sbk1	SH3 domain binding kinase 1
chr1	221791601	221792407	807	0.79	0.00299	-9520	ENSRNOG00000021103	Nrxn2	neurexin 2
chr5	142856687	142857846	1160	0.83	0.00299	12002	ENSRNOG00000025424	Yrdc	yrdC N(6)-threonylcarbamoyltransferase domain containing
chr5	151856454	151856937	484	1.07	0.00299	-440	ENSRNOG00000058156	Zdhhc18	zinc finger, DHHC-type containing 18
chr8	48381861	48382267	407	1.29	0.003	-57	ENSRNOG00000006604	Thy1	Thy-1 cell surface antigen
chr10	106782014	106783791	1778	0.67	0.003	-2174	ENSRNOG00000046086	Tmc8	transmembrane channel-like 8
chr8	70613007	70613560	554	0.98	0.00302	91187	ENSRNOG00000019105	Dpp8	dipeptidylpeptidase 8
chr7	119482121	119482526	406	1.35	0.00303	52	ENSRNOG00000006940	Ncf4	neutrophil cytosolic factor 4
chr12	46870449	46870961	513	1.06	0.00304	2289	ENSRNOG00000001151	Sirt4	sirtuin 4
chr10	81693364	81694454	1091	0.67	0.00304	139	ENSRNOG00000002749	Spag9	sperm associated antigen 9
chr15	103296665	103297919	1255	-0.68	0.00304	42947	ENSRNOG00000009661	Tgds	TDP-glucose 4,6-dehydratase
chr2	237751053	237752030	978	-0.7	0.00304	-112	ENSRNOG00000011454	Tbck	TBC1 domain containing kinase
chr1	143948271	143948751	481	1.62	0.00305	-121130	ENSRNOG00000019776	Sh3gl3	SH3 domain-containing GRB2-like 3
chr5	148354526	148355334	809	1.21	0.00306	474	ENSRNOG00000013838	Hcrtr1	hypocretin receptor 1
chr19	55268609	55269520	912	0.7	0.00307	-132	ENSRNOG00000013376	Mvd	mevalonate diphosphate decarboxylase
chr13	49289833	49290118	286	1.26	0.00307	12254	ENSRNOG00000028752	Tmem81	transmembrane protein 81
chr2	156806939	156808197	1259	-0.71	0.00307	-167	ENSRNOG00000059120	LOC302022	similar to nidogen 2 protein
chr7	125359332	125359600	269	1.91	0.00308	71385	ENSRNOG00000052064	Parvg	parvin, gamma
chr3	173701825	173702469	645	-0.68	0.00308	-96395	ENSRNOG00000057996	Phactr3	phosphatase and actin regulator 3
chr16	20415575	20416780	1206	0.6	0.00309	-254	ENSRNOG00000019228	Pik3r2	phosphoinositide-3-kinase regulatory subunit 2
chr11	1937847	1938471	625	-0.9	0.0031	41950	ENSRNOG00000000718	Cggbp1	CGG triplet repeat binding protein 1
chr4	27070665	27071766	1102	-0.6	0.00311	-104348	ENSRNOG00000007234	Cyp51	cytochrome P450, family 51
chr8	123623468	123623831	364	1.95	0.00311	-252921	ENSRNOG00000011922	Stt3b	STT3B, catalytic subunit of the oligosaccharyltransferase complex
chr10	91238896	91239748	853	0.75	0.00312	-14766	ENSRNOG00000003207	Fmnl1	formin-like 1
chr18	24945135	24945578	444	-1.6	0.00312	-15893	ENSRNOG00000014089	Map3k2	mitogen activated protein kinase kinase kinase 2
chr1	253219440	253220448	1009	-0.71	0.00313	-142	ENSRNOG00000018929	Kif20b	kinesin family member 20B
chr15	9432820	9434188	1369	-0.75	0.00315	-193689	ENSRNOG00000006649	Thrb	thyroid hormone receptor beta
chr5	36689997	36690458	462	-0.76	0.00315	-6872	ENSRNOG00000006908	Pou3f2	POU class 3 homeobox 2
chr17	38204168	38205602	1435	-0.66	0.00315	-118748	ENSRNOG00000016307	Prl5a1	prolactin family 5, subfamily a, member 1
chr19	55170326	55170783	458	1.54	0.00316	10844	ENSRNOG00000012789	Mlnr	motilin receptor
chr3	9537974	9538779	806	0.78	0.00316	97681	ENSRNOG00000018486	RGD1311084	similar to 1700113K14Rik protein
chr3	162553837	162554585	749	0.75	0.00316	24990	ENSRNOG00000019154	Zmynd8	zinc finger, MYND-type containing 8
chr7	15864952	15865800	849	-0.74	0.00317	89662	ENSRNOG00000048577	Zfp955a	zinc finger protein 955A
chr10	103972149	103973221	1073	0.69	0.00318	-172	ENSRNOG00000003626	Atp5h	ATP synthase, H+ transporting, mitochondrial Fo complex, subunit d
chr17	43913915	43914871	957	-0.89	0.00318	13708	ENSRNOG00000017514	Btn1a1	butyrophilin, subfamily 1, member A1
chr5	173622033	173622971	939	0.78	0.00318	3687	ENSRNOG00000021802	Isg15	ISG15 ubiquitin-like modifier
chr8	131624524	131625022	499	1.14	0.00319	-106953	ENSRNOG00000035641	Mir138-1	microRNA 138-1
chr6	113265844	113266992	1149	-0.74	0.00319	1133214	ENSRNOG00000047574	Nrxn3	neurexin 3
chr6	9515848	9516265	418	1.22	0.00319	32649	ENSRNOG00000015603	Prkce	protein kinase C, epsilon
chr6	122720903	122721170	268	-1.11	0.0032	459	ENSRNOG00000060568	Ptpn21	protein tyrosine phosphatase, non-receptor type 21
chrX	62727600	62727872	273	-1.67	0.00321	-26898	ENSRNOG00000012358	Pcyt1b	phosphate cytidylyltransferase 1, choline, beta
chr20	4380534	4381384	851	0.75	0.00322	-359	ENSRNOG00000000436	Egfl8	EGF-like-domain, multiple 8
chr10	39133121	39133739	619	1.13	0.00322	23900	ENSRNOG00000008144	Irf1	interferon regulatory factor 1
chr14	66771295	66772070	776	-0.67	0.00322	-151400	ENSRNOG00000035486	Mir3565	microRNA 3565
chr2	62216663	62216997	335	1.72	0.00323	-19760	ENSRNOG00000022929	Mtmr12	myotubularin related protein 12
chr18	28729372	28729899	528	1.02	0.00324	-51713	ENSRNOG00000019177	Psd2	pleckstrin and Sec7 domain containing 2
chr12	51936819	51937978	1160	0.77	0.00325	224	ENSRNOG00000037500	Pus1	pseudouridylate synthase 1
chr10	72908987	72910380	1394	0.68	0.00326	134	ENSRNOG00000003329	Ppm1d	protein phosphatase, Mg2+/Mn2+ dependent, 1D
chr13	52513561	52513885	325	1.24	0.00326	-40120	ENSRNOG00000008937	Csrp1	cysteine and glycine-rich protein 1
chr5	144274545	144275396	852	0.74	0.00326	10	ENSRNOG00000010237	Map7d1	MAP7 domain containing 1
chr2	86996509	86997247	739	-0.91	0.00326	103	ENSRNOG00000031576	Zfp455	zinc finger protein 455
chr11	69747543	69747761	219	2.52	0.00327	263359	ENSRNOG00000001706	Kalrn	kalirin, RhoGEF kinase
chr11	73563056	73563502	447	1.39	0.00327	115724	ENSRNOG00000001728	Fam43a	family with sequence similarity 43, member A
chr16	65090628	65091272	645	-0.97	0.00328	-284900	ENSRNOG00000011518	Dusp26	dual specificity phosphatase 26 (putative)
chr10	89087155	89087665	511	0.77	0.00328	1583	ENSRNOG00000020275	Ccr10	C-C motif chemokine receptor 10
chr11	27004002	27004896	895	-0.68	0.00329	114	ENSRNOG00000001603	N6amt1	N-6 adenine-specific DNA methyltransferase 1 (putative)
chr7	123042616	123043968	1353	0.64	0.00329	-211	ENSRNOG00000019383	Tef	TEF, PAR bZIP transcription factor
chr7	144587347	144587520	174	1.83	0.00329	3199	ENSRNOG00000035614	Mir196a	microRNA 196a
chr20	4873217	4874353	1137	0.72	0.00329	197	ENSRNOG00000054031	LOC102549726	uncharacterized LOC102549726
chr2	234748563	234749200	638	-1.4	0.0033	373567	ENSRNOG00000010468	Elovl6	ELOVL fatty acid elongase 6
chr17	1502084	1502639	556	0.97	0.00331	108383	ENSRNOG00000019096	Hsd17b3	hydroxysteroid (17-beta) dehydrogenase 3
chr10	75969307	75969503	197	1.62	0.00332	196846	ENSRNOG00000002373	Akap1	A-kinase anchoring protein 1
chr10	102267489	102267695	207	1.14	0.00332	1680	ENSRNOG00000028946	Cdc42ep4	CDC42 effector protein 4
chr20	4370723	4371025	303	0.85	0.00333	-95	ENSRNOG00000000437	Agpat1	1-acylglycerol-3-phosphate O-acyltransferase 1
chr4	89280720	89281757	1038	-0.72	0.00333	-17	ENSRNOG00000007947	Fam13a	family with sequence similarity 13, member A
chr7	117255769	117256003	235	0.89	0.00333	-1121	ENSRNOG00000023781	Plec	plectin
chr9	93165444	93165806	363	1.73	0.00333	-7093	ENSRNOG00000025418	Armc9	armadillo repeat containing 9
chr10	108524378	108525718	1341	0.76	0.00333	-99853	ENSRNOG00000045791	Eif4a3	eukaryotic translation initiation factor 4A3
chr19	53625185	53626470	1286	0.62	0.00335	-155	ENSRNOG00000042274	Fbxo31	F-box protein 31
chr14	101045453	101045789	337	-1.52	0.00336	629976	ENSRNOG00000005982	C1d	C1D nuclear receptor co-repressor
chr1	260253660	260254710	1051	1.15	0.00336	305	ENSRNOG00000013967	Blnk	B-cell linker
chr2	61951182	61951564	383	-1.24	0.00336	-1667	ENSRNOG00000019184	Npr3	natriuretic peptide receptor 3
chr9	111358788	111359552	765	-0.87	0.00336	31837	ENSRNOG00000032398	RGD1562136	similar to D1Ertd622e protein
chr10	88272600	88273748	1149	0.87	0.00337	-6964	ENSRNOG00000014819	Hap1	huntingtin-associated protein 1
chr17	45633406	45633592	187	-1.11	0.00337	-7287	ENSRNOG00000055917	Trim27	tripartite motif-containing 27
chr10	106977303	106978018	716	0.78	0.00338	-1621	ENSRNOG00000002946	Socs3	suppressor of cytokine signaling 3
chr7	12253032	12253632	601	0.79	0.00338	-3055	ENSRNOG00000016399	RGD1359127	similar to RIKEN cDNA 2310011J03
chr3	4029377	4029555	179	1.59	0.00338	-5479	ENSRNOG00000019388	Egfl7	EGF-like-domain, multiple 7
chr20	29479167	29479589	423	0.97	0.00338	32004	ENSRNOG00000057078	Ddit4	DNA-damage-inducible transcript 4
chr8	69040095	69040969	875	0.94	0.00339	-33383	ENSRNOG00000009193	Lctl	lactase-like
chr4	32494844	32495908	1065	-0.7	0.00339	-46330	ENSRNOG00000011283	Sdhaf3	succinate dehydrogenase complex assembly factor 3
chr2	149481523	149481946	424	-1.4	0.00339	-37187	ENSRNOG00000013902	P2ry12	purinergic receptor P2Y12
chr9	79527760	79528277	518	1.13	0.00339	17005	ENSRNOG00000015774	Mreg	melanoregulin
chrX	137732247	137733476	1230	-0.61	0.00341	-313677	ENSRNOG00000007879	Stk26	serine/threonine protein kinase 26
chr3	164238874	164239930	1057	0.76	0.00341	-152	ENSRNOG00000009207	Spata2	spermatogenesis associated 2
chr18	27374306	27374681	376	-1.47	0.00341	43258	ENSRNOG00000020157	Wnt8a	wingless-type MMTV integration site family, member 8A
chr1	221004076	221005034	959	0.79	0.00341	11245	ENSRNOG00000020726	Sipa1	signal-induced proliferation-associated 1
chr20	9830461	9830709	249	2.11	0.00342	24896	ENSRNOG00000001159	Tff3	trefoil factor 3, intestinal
chrX	63147343	63148055	713	-1.11	0.00342	82749	ENSRNOG00000042530	LOC367830	similar to FAM48A protein
chr8	22314122	22315322	1201	0.79	0.00342	22105	ENSRNOG00000043093	Ap1m2	adaptor-related protein complex 1, mu 2 subunit
chr1	62577122	62578177	1056	-0.75	0.00342	47	ENSRNOG00000011675	Zfp40	zinc finger protein 40
chr12	48482224	48482677	454	0.88	0.00343	-27291	ENSRNOG00000000697	Coro1c	coronin 1C
chr12	41589897	41590663	767	0.74	0.00343	-36	ENSRNOG00000001383	Slc8b1	solute carrier family 8 member B1
chr3	11165759	11167198	1440	0.73	0.00343	51928	ENSRNOG00000010068	Plpp7	phospholipid phosphatase 7
chr1	198680087	198681174	1088	0.71	0.00343	-18021	ENSRNOG00000017804	2022-09-01	septin 1
chr2	154508212	154509332	1121	-0.66	0.00343	-131	ENSRNOG00000021324	RGD1565059	similar to hypothetical protein E130311K13
chr8	70292904	70294105	1202	0.6	0.00344	-77786	ENSRNOG00000011302	Rab11a	RAB11a, member RAS oncogene family
chr10	86880736	86881312	577	0.93	0.00345	10494	ENSRNOG00000009972	Rara	retinoic acid receptor, alpha
chr2	130657338	130658381	1044	-0.8	0.00345	342	ENSRNOG00000029749	Pabpc4l	poly(A) binding protein, cytoplasmic 4-like
chr2	58534045	58535078	1034	-0.67	0.00345	86	ENSRNOG00000054751	Lmbrd2	LMBR1 domain containing 2
chr11	13388997	13389691	695	-1.11	0.00346	-109820	ENSRNOG00000034066	Hspa8	heat shock protein family A (Hsp70) member 8
chr14	11448872	11449134	263	2.66	0.00347	192735	ENSRNOG00000002292	Hnrnpd	heterogeneous nuclear ribonucleoprotein D
chr7	142513869	142514621	753	1.17	0.00347	-61384	ENSRNOG00000005309	Scn8a	sodium voltage-gated channel alpha subunit 8
chr10	95240344	95240663	320	1.08	0.00347	-2482	ENSRNOG00000043295	RGD1565033	similar to hypothetical protein LOC284018 isoform b
chr1	180702957	180703866	910	-0.56	0.00348	-1693155	ENSRNOG00000012258	Rras2	related RAS viral (r-ras) oncogene homolog 2
chr3	144046428	144046876	449	-1.58	0.00348	-147282	ENSRNOG00000031840	Andpro	androgen regulated protein
chr2	143104005	143104858	854	-0.66	0.00348	-20	ENSRNOG00000038176	Ufm1	ubiquitin-fold modifier 1
chr15	61244216	61244648	433	1.84	0.00348	320263	ENSRNOG00000042960	Rgcc	regulator of cell cycle
chr10	105795189	105796939	1751	0.72	0.00349	-106	ENSRNOG00000000248	Srsf2	serine and arginine rich splicing factor 2
chr14	82753362	82753635	274	1.84	0.00349	-8616	ENSRNOG00000005428	Ctbp1	C-terminal binding protein 1
chr17	45187976	45188874	899	-0.77	0.00349	13171	ENSRNOG00000056708	Nkapl	NFKB activating protein-like
chr18	41545083	41545445	363	-1.58	0.0035	522709	ENSRNOG00000003958	Commd10	COMM domain containing 10
chr7	142940282	142940459	178	1.58	0.0035	10954	ENSRNOG00000007756	Atg101	autophagy related 101
chr1	221906934	221907274	341	1.3	0.00352	10797	ENSRNOG00000021108	Slc22a12	solute carrier family 22 member 12
chr20	3176049	3177341	1293	0.66	0.00353	571	ENSRNOG00000000777	RT1-S3	RT1 class Ib, locus S3
chr10	90723382	90723810	429	1.51	0.00353	-8269	ENSRNOG00000002753	Adam11	ADAM metallopeptidase domain 11
chr2	166189513	166190099	587	-0.77	0.00353	65496	ENSRNOG00000012019	B3galnt1	beta-1,3-N-acetylgalactosaminyltransferase 1 (globoside blood group)
chr1	3614507	3614918	412	-1.46	0.00353	148679	ENSRNOG00000023549	Samd5	sterile alpha motif domain containing 5
chr3	148510467	148511480	1014	0.93	0.00354	195	ENSRNOG00000009180	Xkr7	XK related 7
chr1	33275271	33276498	1228	-0.71	0.00354	-78	ENSRNOG00000012742	Irx2	iroquois homeobox 2
chr4	147893795	147894388	594	0.8	0.00354	-100	ENSRNOG00000025209	Plxnd1	plexin D1
chr9	27532622	27533604	983	-0.67	0.00354	-21937	ENSRNOG00000033402	LOC501110	similar to Glutathione S-transferase A1 (GTH1) (HA subunit 1) (GST-epsilon) (GSTA1-1) (GST class-alpha)
chr5	172552552	172553318	767	0.66	0.00355	63760	ENSRNOG00000014642	Morn1	MORN repeat containing 1
chr2	221292115	221292827	713	-1.12	0.00355	-192733	ENSRNOG00000017077	Snx7	sorting nexin 7
chr2	211216979	211218052	1074	0.74	0.00356	-10058	ENSRNOG00000020058	Celsr2	cadherin, EGF LAG seven-pass G-type receptor 2
chr1	141854465	141855103	639	0.74	0.00357	-5195	ENSRNOG00000014278	Zfp710	zinc finger protein 710
chrX	115561102	115561860	759	-0.81	0.00358	123	ENSRNOG00000005753	Alg13	ALG13, UDP-N-acetylglucosaminyltransferase subunit
chr10	109448855	109450132	1278	0.65	0.00358	71794	ENSRNOG00000036701	Actg1	actin, gamma 1
chr3	8297384	8297650	267	1.76	0.00359	51229	ENSRNOG00000043189	Trub2	TruB pseudouridine synthase family member 2
chr7	140556114	140557139	1026	0.73	0.0036	12	ENSRNOG00000054385	Rhebl1	Ras homolog enriched in brain like 1
chr10	73277747	73278616	870	0.76	0.00361	-817	ENSRNOG00000003517	Tbx2	T-box 2
chr7	11148515	11149543	1029	0.79	0.00361	-3009	ENSRNOG00000004505	Nfic	nuclear factor I/C
chrX	27016890	27017244	355	-0.83	0.00362	1183	ENSRNOG00000004016	Msl3	male-specific lethal 3 homolog (Drosophila)
chr10	86873124	86873806	683	0.75	0.00362	2935	ENSRNOG00000009972	Rara	retinoic acid receptor, alpha
chr9	19527328	19528194	867	-0.87	0.00362	-51196	ENSRNOG00000010232	Enpp5	ectonucleotide pyrophosphatase/phosphodiesterase 5
chr1	157930214	157931092	879	-0.7	0.00362	9867	ENSRNOG00000010763	Fam181b	family with sequence similarity 181, member B
chr19	56178687	56180057	1371	0.66	0.00362	-41387	ENSRNOG00000017209	Tubb3	tubulin, beta 3 class III
chr1	61746035	61746947	913	-0.88	0.00362	-59547	ENSRNOG00000047128	Vom1r23	vomeronasal 1 receptor 23
chr5	39233371	39233921	551	-1.12	0.00363	-17724	ENSRNOG00000007506	Ndufaf4	NADH:ubiquinone oxidoreductase complex assembly factor 4
chr12	52350676	52351833	1158	0.74	0.00363	44811	ENSRNOG00000037466	Lrcol1	leucine rich colipase-like 1
chr14	732177	733196	1020	1.06	0.00363	-274808	ENSRNOG00000040210	Vom2r69	vomeronasal 2 receptor, 69
chr6	130648908	130649616	709	-0.85	0.00364	813343	ENSRNOG00000005274	Vrk1	vaccinia related kinase 1
chr7	31535895	31536510	616	1.21	0.00364	247989	ENSRNOG00000008022	Apaf1	apoptotic peptidase activating factor 1
chr6	10811857	10813002	1146	0.72	0.00364	86753	ENSRNOG00000015059	Mcfd2	multiple coagulation factor deficiency 2
chr9	109319093	109319378	286	-1.99	0.00364	1010451	ENSRNOG00000034177	Efna5	ephrin A5
chr1	59437742	59438502	761	-0.65	0.00364	-53778	ENSRNOG00000047387	Lnpep	leucyl and cystinyl aminopeptidase
chr8	62368587	62369824	1238	0.65	0.00365	208	ENSRNOG00000038459	Ulk3	unc-51 like kinase 3
chr15	16106057	16106685	629	-1.27	0.00365	409081		Fhit	fragile histidine triad
chr1	221236608	221237650	1043	0.64	0.00366	-500	ENSRNOG00000030616	Slc25a45	solute carrier family 25, member 45
chr7	12277400	12277631	232	0.91	0.00366	-2713	ENSRNOG00000033791	Apc2	APC2, WNT signaling pathway regulator
chr20	7220030	7220674	645	0.74	0.00367	-11	ENSRNOG00000000490	Rps10	ribosomal protein S10
chr19	55084460	55084960	501	0.94	0.00367	-9875	ENSRNOG00000043077	Zfpm1	zinc finger protein, multitype 1
chr8	76578715	76579165	451	1.68	0.00367	447	ENSRNOG00000057501	Fam81a	family with sequence similarity 81, member A
chr6	87819679	87819956	278	-1.49	0.00368	-895518	ENSRNOG00000023093	Mis18bp1	MIS18 binding protein 1
chr12	39064070	39065402	1333	0.85	0.00368	42736	ENSRNOG00000025702	Kdm2b	lysine demethylase 2B
chr7	117165244	117166271	1028	0.71	0.00368	-14064	ENSRNOG00000029535	Nrbp2	nuclear receptor binding protein 2
chr20	5629606	5630244	639	0.86	0.00369	10905	ENSRNOG00000000486	Ggnbp1	gametogenetin binding protein 1
chr5	159155323	159155508	186	1.61	0.00371	101283	ENSRNOG00000037079	Padi6	peptidyl arginine deiminase 6
chr8	115188858	115189183	326	1.66	0.00371	-4152	ENSRNOG00000037289	Iqcf1	IQ motif containing F1
chr5	171458803	171460185	1383	0.66	0.00371	-6	ENSRNOG00000046227	Tprg1l	tumor protein p63 regulated 1-like
chr13	60503341	60503673	333	-1.46	0.00372	-6996	ENSRNOG00000003258	Cdc73	cell division cycle 73
chr7	143704695	143705344	650	0.72	0.00372	25364	ENSRNOG00000010103	Eif4b	eukaryotic translation initiation factor 4B
chr7	12192531	12193132	602	0.82	0.00373	13786	ENSRNOG00000028956	Mbd3	methyl-CpG binding domain protein 3
chr10	65199108	65200702	1595	0.63	0.00374	38753	ENSRNOG00000008700	Cryba1	crystallin, beta A1
chr16	32764510	32765069	560	-0.76	0.00377	-11512	ENSRNOG00000011775	Mfap3l	microfibrillar-associated protein 3-like
chr20	5079483	5080585	1103	0.72	0.00377	-36	ENSRNOG00000056637	Abhd16a	abhydrolase domain containing 16A
chr20	41208591	41208840	250	-1.56	0.00378	1048	ENSRNOG00000000546	Nt5dc1	5'-nucleotidase domain containing 1
chr1	232694526	232695179	654	-0.87	0.00378	451088	ENSRNOG00000013971	Psat1	phosphoserine aminotransferase 1
chr10	91196127	91196875	749	0.67	0.00379	-4373	ENSRNOG00000003203	Hexim1	hexamethylene bis-acetamide inducible 1
chr1	134921763	134922168	406	1.47	0.00379	-50798	ENSRNOG00000012716	Chd2	chromodomain helicase DNA binding protein 2
chr1	219439312	219440355	1044	0.69	0.00379	-119	ENSRNOG00000018708	Ppp1ca	protein phosphatase 1 catalytic subunit alpha
chr6	113862046	113863025	980	-0.75	0.00379	626907		Dio2	deiodinase, iodothyronine, type II
chr10	63883890	63885160	1271	0.75	0.0038	187	ENSRNOG00000005290	Ywhae	tyrosine 3-monooxygenase/tryptophan 5-monooxygenase activation protein, epsilon
chr8	117352820	117353868	1049	0.66	0.0038	116	ENSRNOG00000020068	Ndufaf3	NADH:ubiquinone oxidoreductase complex assembly factor 3
chr7	11824231	11825049	819	0.76	0.0038	102	ENSRNOG00000032546	Dot1l	DOT1 like histone lysine methyltransferase
chr1	220890289	220891379	1091	0.7	0.00381	21029	ENSRNOG00000020660	Cfl1	cofilin 1
chr10	37314213	37314804	592	0.89	0.00383	-2884	ENSRNOG00000004956	Jade2	jade family PHD finger 2
chr17	44763418	44763949	532	-0.87	0.00383	-2629	ENSRNOG00000060355	Hist1h1b	histone cluster 1 H1 family member b
chr3	9535859	9536517	659	0.72	0.00384	99870	ENSRNOG00000018486	RGD1311084	similar to 1700113K14Rik protein
chr9	64898010	64898842	833	-0.67	0.00384	-2102	ENSRNOG00000027035	Sgo2	shugoshin 2
chr3	9503853	9504484	632	0.92	0.00384	100329	ENSRNOG00000050781	Qrfp	pyroglutamylated RFamide peptide
chr10	11173356	11174185	830	0.82	0.00385	1090	ENSRNOG00000004766	Glis2	GLIS family zinc finger 2
chr3	470943	471942	1000	-0.77	0.00385	-9792	ENSRNOG00000005070	Spopl	speckle type BTB/POZ protein like
chr10	56589995	56591454	1460	0.59	0.00385	-187	ENSRNOG00000027628	Elp5	elongator acetyltransferase complex subunit 5
chr10	86250561	86250812	252	2.2	0.00385	27351	ENSRNOG00000028430	LOC257650	hippyragranin
chr10	56600445	56601458	1014	0.71	0.00386	-336	ENSRNOG00000017417	Gabarap	GABA type A receptor-associated protein
chr7	12178504	12179906	1403	0.64	0.00386	159	ENSRNOG00000028956	Mbd3	methyl-CpG binding domain protein 3
chr9	10440039	10440242	204	1.32	0.00386	1840	ENSRNOG00000033473	Rpl36	ribosomal protein L36
chr20	5424315	5425224	910	1.03	0.00386	10275	ENSRNOG00000038999	RT1-A1	RT1 class Ia, locus A1
chr1	70244594	70245110	517	-0.71	0.00387	-32	ENSRNOG00000015071	Zim1	zinc finger, imprinted 1
chr8	22006622	22006970	349	1.4	0.00387	-10990	ENSRNOG00000020653	S1pr2	sphingosine-1-phosphate receptor 2
chr7	144587617	144588851	1235	0.82	0.00387	3999	ENSRNOG00000035614	Mir196a	microRNA 196a
chr8	35652491	35652934	444	1.55	0.00388	-39812	ENSRNOG00000009772	Kirrel3	kin of IRRE like 3 (Drosophila)
chr8	62541795	62543631	1837	0.65	0.00388	-754	ENSRNOG00000030126	Clk3	CDC-like kinase 3
chr10	86657020	86657776	757	0.79	0.00389	113	ENSRNOG00000009066	Thra	thyroid hormone receptor alpha
chr20	7430839	7431912	1074	0.7	0.0039	21975	ENSRNOG00000000493	Snrpc	small nuclear ribonucleoprotein polypeptide C
chr10	69411726	69412199	474	0.99	0.0039	-102	ENSRNOG00000007159	Ccl2	C-C motif chemokine ligand 2
chr3	2410305	2410872	568	0.83	0.0039	955	ENSRNOG00000009369	Tor4a	torsin family 4, member A
chr18	79575848	79576650	803	-0.77	0.0039	169868	ENSRNOG00000016516	Mbp	myelin basic protein
chr6	137312109	137312788	680	0.95	0.0039	-11264	ENSRNOG00000028566	Pld4	phospholipase D family, member 4
chr10	102227585	102228757	1173	0.81	0.00391	-27771	ENSRNOG00000002851	Fam104a	family with sequence similarity 104, member A
chr6	59325926	59326561	636	-0.92	0.00391	624342	ENSRNOG00000004282	Arl4a	ADP-ribosylation factor like GTPase 4A
chr1	128703411	128704040	630	0.81	0.00391	18322	ENSRNOG00000014030	Synm	synemin
chr17	69204189	69204949	761	-0.66	0.00391	-160891	ENSRNOG00000017165	Akr1e2	aldo-keto reductase family 1, member E2
chr4	40419720	40421090	1371	-0.76	0.00391	308		LOC100363521	hypothetical LOC100363521
chr2	212499843	212500087	245	-2.97	0.00392	252514	ENSRNOG00000020485	Vav3	vav guanine nucleotide exchange factor 3
chr6	73555974	73556312	339	1.47	0.00393	2933	ENSRNOG00000004841	Akap6	A-kinase anchoring protein 6
chr5	122042612	122043593	982	-0.79	0.00393	283867	ENSRNOG00000005905	Pde4b	phosphodiesterase 4B
chr10	110202056	110202429	374	0.94	0.00393	-19835	ENSRNOG00000036676	Csnk1d	casein kinase 1, delta
chr10	62020056	62020999	944	0.78	0.00393	-19		Ovca2	ovarian tumor suppressor candidate 2
chr3	35712287	35712919	633	-1.03	0.00394	88804	ENSRNOG00000004740	Mmadhc	methylmalonic aciduria and homocystinuria, cblD type
chr17	9839183	9839343	161	1.57	0.00394	-1978	ENSRNOG00000016410	Prelid1	PRELI domain containing 1
chr18	61665959	61666237	279	-1.63	0.00395	6498	ENSRNOG00000016928	Cplx4	complexin 4
chr10	109692211	109692465	255	1.28	0.00395	-15624	ENSRNOG00000036692	Gcgr	glucagon receptor
chr1	198193229	198193958	730	0.74	0.00395	821	ENSRNOG00000053583	Mapk3	mitogen activated protein kinase 3
chr4	50208607	50209221	615	-0.81	0.00396	21	ENSRNOG00000039494	Aass	aminoadipate-semialdehyde synthase
chr5	151292144	151292509	366	0.97	0.00397	21482	ENSRNOG00000009805	Wasf2	WAS protein family, member 2
chr2	258428529	258429226	698	-1.13	0.00397	503245	ENSRNOG00000032660	Adgrl2	adhesion G protein-coupled receptor L2
chr1	37863263	37864352	1090	-0.73	0.00397	25055		RGD1566325	similar to regulator of sex-limitation candidate 16
chr11	43991898	43992897	1000	-0.61	0.00398	305	ENSRNOG00000001657	Cldnd1	claudin domain containing 1
chr2	200065261	200066044	784	1.24	0.00398	-10426	ENSRNOG00000018673	Sec22b	SEC22 homolog B, vesicle trafficking protein
chr10	91470508	91470807	300	1.47	0.00398	-22181	ENSRNOG00000028569	Arhgap27	Rho GTPase activating protein 27
chr10	82745489	82745940	452	0.77	0.00399	-86	ENSRNOG00000003897	Col1a1	collagen type I alpha 1 chain
chr7	117434027	117434836	810	0.83	0.00399	13	ENSRNOG00000029238	Hgh1	HGH1 homolog
chr6	7255345	7255816	472	0.96	0.004	165875	ENSRNOG00000005067	Zfp36l2	zinc finger protein 36, C3H type-like 2
chr2	199357530	199357968	439	1.22	0.004	73572	ENSRNOG00000017494	Acp6	acid phosphatase 6, lysophosphatidic
chr2	96519521	96520585	1065	-0.67	0.004	122	ENSRNOG00000022356	Zc2hc1a	zinc finger, C2HC-type containing 1A
chr9	37244747	37245138	392	-1.21	0.00401	-13652	ENSRNOG00000011771	Ptp4a1	protein tyrosine phosphatase type IVA, member 1
chr7	12005276	12005563	288	0.84	0.00401	-1290	ENSRNOG00000033694	Klf16	Kruppel-like factor 16
chr4	58505181	58505631	451	0.87	0.00401	-161016	ENSRNOG00000035463	Mir29b1	microRNA 29b-1
chrX	57004334	57004937	604	-1.23	0.00402	-238743	ENSRNOG00000029663	Il1rapl1	interleukin 1 receptor accessory protein-like 1
chr3	129451816	129452297	482	-1.36	0.00403	-49048	ENSRNOG00000005792	Ankef1	ankyrin repeat and EF-hand domain containing 1
chr2	19822764	19823702	939	-0.63	0.00404	-1	ENSRNOG00000016580	Rps23	ribosomal protein S23
chr14	83561446	83562244	799	0.62	0.00404	1304	ENSRNOG00000018859	Pik3ip1	phosphoinositide-3-kinase interacting protein 1
chr1	89381457	89382438	982	0.75	0.00404	1057	ENSRNOG00000053725	Usf2	upstream transcription factor 2, c-fos interacting
chr3	140993035	140994332	1298	-0.74	0.00405	417486	ENSRNOG00000012728	Nkx2-2	NK2 homeobox 2
chr2	37907042	37907632	591	1.17	0.00405	-213249	ENSRNOG00000013596	Dimt1	DIM1 dimethyladenosine transferase 1 homolog
chr1	257137472	257138072	601	-0.78	0.00405	-19492	ENSRNOG00000014276	Plce1	phospholipase C, epsilon 1
chr10	63776958	63777311	354	1	0.00405	867	ENSRNOG00000056954	Inpp5k	inositol polyphosphate-5-phosphatase K
chr10	48903403	48904205	803	0.99	0.00406	264	ENSRNOG00000003104	Trpv2	transient receptor potential cation channel, subfamily V, member 2
chr1	244866477	244867298	822	-0.71	0.00406	251056	ENSRNOG00000011931	Smarca2	SWI/SNF related, matrix associated, actin dependent regulator of chromatin, subfamily a, member 2
chr2	88365578	88366709	1132	-0.74	0.00406	21617	ENSRNOG00000038902	RGD1565641	RGD1565641
chr1	232458220	232459030	811	-1.1	0.00407	687316	ENSRNOG00000013971	Psat1	phosphoserine aminotransferase 1
chr5	168300085	168300413	329	1.73	0.00407	-163621	ENSRNOG00000030055	Vamp3	vesicle-associated membrane protein 3
chrX	27745303	27745894	592	-1.02	0.00408	-327222	ENSRNOG00000004118	Frmpd4	FERM and PDZ domain containing 4
chr3	71120429	71120652	224	-1.31	0.00408	100007	ENSRNOG00000005256	Zc3h15	zinc finger CCCH-type containing 15
chr1	218136129	218136730	602	1.18	0.00408	-36158	ENSRNOG00000020918	Ccnd1	cyclin D1
chr14	13776388	13776992	605	-1.17	0.00408	25406	ENSRNOG00000029397	Gk2	glycerol kinase 2
chr10	86098281	86099933	1653	0.71	0.00411	-513	ENSRNOG00000005081	Fbxl20	F-box and leucine-rich repeat protein 20
chr10	89030100	89031522	1423	0.67	0.00411	-54	ENSRNOG00000020213	Tubg1	tubulin, gamma 1
chr4	23018360	23019312	953	-0.64	0.00411	100	ENSRNOG00000049780	Sri	sorcin
chr2	220534005	220534340	336	-1.56	0.00411	1831		Palmd	palmdelphin
chr10	89917334	89917658	325	0.96	0.00412	-877	ENSRNOG00000036796	RGD1565533	RGD1565533
chr16	15980191	15980378	188	2.34	0.00412	-868700	ENSRNOG00000039601	LOC683469	similar to RNA polymerase II transcription factor SIII subunit A2 (Elongin A2) (EloA2) (Transcription elongation factor B polypeptide 3B)
chr10	62650305	62650834	530	0.74	0.00413	-140	ENSRNOG00000022615	Tp53i13	tumor protein p53 inducible protein 13
chr10	9838273	9838754	482	1.29	0.00414	-691851	ENSRNOG00000002876	Eef2kmt	eukaryotic elongation factor 2 lysine methyltransferase
chr1	209051301	209052286	986	-0.9	0.00414	-185461	ENSRNOG00000016038	Mgmt	O-6-methylguanine-DNA methyltransferase
chr10	76463381	76463675	295	2.05	0.00416	-55539	ENSRNOG00000002338	Dgke	diacylglycerol kinase epsilon
chr4	165521537	165522547	1011	-0.87	0.00416	324	ENSRNOG00000010316	Magohb	mago homolog B, exon junction complex core component
chr1	150394469	150395777	1309	-0.74	0.00416	292	ENSRNOG00000013770	Folh1	folate hydrolase 1
chr11	15948695	15949791	1097	-0.73	0.00416	-102910	ENSRNOG00000035524	Mir99a	microRNA 99a
chr7	117094221	117094408	188	1.81	0.00417	-23379	ENSRNOG00000030264	Fam83h	family with sequence similarity 83, member H
chr10	85555751	85556464	714	1.1	0.00418	18781	ENSRNOG00000048187	LOC691153	hypothetical protein LOC691153
chr13	101181220	101182730	1511	0.83	0.00419	-31	ENSRNOG00000003562	Susd4	sushi domain containing 4
chr7	124041071	124042253	1183	0.64	0.00419	-98	ENSRNOG00000009592	Cyb5r3	cytochrome b5 reductase 3
chr2	190544117	190544266	150	-2.34	0.00419	-84333	ENSRNOG00000028310	S100vp	S100 calcium-binding protein, ventral prostate
chr20	4840356	4840738	383	1.2	0.0042	-12124	ENSRNOG00000000838	Lta	lymphotoxin alpha
chr10	56266544	56267839	1296	0.65	0.0042	21	ENSRNOG00000012162	Mpdu1	mannose-P-dolichol utilization defect 1
chr7	12266320	12266676	357	0.9	0.0042	8305	ENSRNOG00000033791	Apc2	APC2, WNT signaling pathway regulator
chr5	137117559	137117708	150	1.86	0.00423	-12641	ENSRNOG00000019977	Ptprf	protein tyrosine phosphatase, receptor type, F
chrX	123594519	123595527	1009	0.97	0.00423	5867	ENSRNOG00000043182	2022-09-06	septin 6
chr13	89984920	89985218	299	1.27	0.00424	9664	ENSRNOG00000004698	Cd244	CD244 molecule
chr6	61404984	61405456	473	-0.76	0.00424	-28	ENSRNOG00000006368	Lrrn3	leucine rich repeat neuronal 3
chr7	119822553	119822886	334	1.42	0.00424	2180	ENSRNOG00000007679	Cyth4	cytohesin 4
chr10	67064779	67065770	992	0.7	0.00424	-621		Mir193	microRNA 193
chr8	63378462	63379703	1242	0.63	0.00425	-4	ENSRNOG00000009029	Nptn	neuroplastin
chr10	62533762	62534443	682	0.87	0.00425	-32539	ENSRNOG00000015692	Taok1	TAO kinase 1
chr1	221099428	221100571	1144	0.69	0.00425	2	ENSRNOG00000020813	Ltbp3	latent transforming growth factor beta binding protein 3
chr20	7803723	7804609	887	0.83	0.00426	-14123	ENSRNOG00000000503	Ppard	peroxisome proliferator-activated receptor delta
chr8	66428719	66428868	150	2.93	0.00426	131911	ENSRNOG00000013013	Tle3	transducin-like enhancer of split 3
chr10	88490522	88492017	1496	0.66	0.00426	472	ENSRNOG00000017496	Cnp	2',3'-cyclic nucleotide 3' phosphodiesterase
chr16	50458019	50458645	627	-0.7	0.00426	43384	ENSRNOG00000030954	Fat1	FAT atypical cadherin 1
chr19	35313789	35314325	537	-0.87	0.00426	-553054	ENSRNOG00000034007	Nr3c2	nuclear receptor subfamily 3, group C, member 2
chr5	137119411	137119681	271	1.37	0.00428	-14553	ENSRNOG00000019977	Ptprf	protein tyrosine phosphatase, receptor type, F
chr13	55577069	55578169	1101	-0.77	0.00429	-15893	ENSRNOG00000000657	Nek7	NIMA-related kinase 7
chr8	22625461	22626668	1208	0.64	0.00429	-106	ENSRNOG00000022043	Yipf2	Yip1 domain family, member 2
chr16	40050158	40051432	1275	-0.61	0.00429	-67	ENSRNOG00000038933	Spcs3	signal peptidase complex subunit 3
chr2	230029272	230029824	553	-1.17	0.00429	-133466		Arsj	arylsulfatase family, member J
chr6	61403905	61404330	426	-1	0.00431	1074	ENSRNOG00000006368	Lrrn3	leucine rich repeat neuronal 3
chr3	131331470	131332013	544	-0.85	0.00431	-19845	ENSRNOG00000008088	Btbd3	BTB domain containing 3
chr10	88298341	88298521	181	1.45	0.00431	8701	ENSRNOG00000015380	Jup	junction plakoglobin
chr1	69841588	69842309	722	-0.98	0.00431	-11604	ENSRNOG00000022742	Zfp772	zinc finger protein 772
chr4	70467213	70467422	210	-2.08	0.00432	-147206	ENSRNOG00000031385	Try4	trypsin 4
chr12	48481164	48481924	761	0.75	0.00433	-28198	ENSRNOG00000000697	Coro1c	coronin 1C
chrX	64701526	64702861	1336	-0.63	0.00433	310	ENSRNOG00000007984	Amer1	APC membrane recruitment protein 1
chr10	13826140	13827061	922	0.6	0.00433	228	ENSRNOG00000009224	E4f1	E4F transcription factor 1
chr10	56530736	56532267	1532	0.65	0.00433	-19	ENSRNOG00000016478	Eif5a	eukaryotic translation initiation factor 5A
chr10	56558501	56559573	1073	0.78	0.00434	-550	ENSRNOG00000017226	Slc2a4	solute carrier family 2 member 4
chr3	161498077	161499233	1157	0.7	0.00434	296	ENSRNOG00000017824	Ncoa5	nuclear receptor coactivator 5
chr1	61723953	61724763	811	-0.72	0.00434	-37414	ENSRNOG00000047128	Vom1r23	vomeronasal 1 receptor 23
chr7	117257330	117257716	387	0.82	0.00435	-121	ENSRNOG00000023781	Plec	plectin
chrX	32231658	32232409	752	-0.72	0.00435	-12414	ENSRNOG00000029330	Ca5b	carbonic anhydrase 5B
chr2	243424317	243424550	234	-1.07	0.00436	1623	ENSRNOG00000011025	Trmt10a	tRNA methyltransferase 10A
chr10	94986973	94987464	492	0.82	0.00436	-1143	ENSRNOG00000014354	Cep95	centrosomal protein 95
chr8	47528471	47528804	334	1.26	0.00437	1051	ENSRNOG00000009243	Oaf	out at first homolog
chr7	120140070	120140898	829	0.67	0.00437	24	ENSRNOG00000009570	Pdxp	pyridoxal phosphatase
chr2	232130606	232130906	301	-1.31	0.00438	2521	ENSRNOG00000010941	Tifa	TRAF-interacting protein with forkhead-associated domain
chr10	65522685	65523742	1058	0.72	0.00438	-15633	ENSRNOG00000012240	Supt6h	SPT6 homolog, histone chaperone
chr16	20672289	20672995	707	0.74	0.00438	268	ENSRNOG00000019990	RGD1566239	similar to RIKEN cDNA 2810428I15
chr16	83226160	83226309	150	2.7	0.00439	20337	ENSRNOG00000013618	Ankrd10	ankyrin repeat domain 10
chr10	96584124	96585483	1360	0.72	0.0044	143	ENSRNOG00000003491	Prkca	protein kinase C, alpha
chr5	9230534	9231765	1232	-0.57	0.0044	-30	ENSRNOG00000006980	Vcpip1	valosin containing protein interacting protein 1
chr8	116399778	116400522	745	0.72	0.0044	-8843	ENSRNOG00000016592	Gnai2	G protein subunit alpha i2
chr1	219259183	219260032	850	0.65	0.0044	-280	ENSRNOG00000018117	Ndufv1	NADH:ubiquinone oxidoreductase core subunit V1
chr1	221084340	221084550	211	0.94	0.0044	-54	ENSRNOG00000056038	Ehbp1l1	EH domain binding protein 1-like 1
chr12	16340528	16341448	921	0.73	0.00441	66	ENSRNOG00000001258	Snx8	sorting nexin 8
chr4	108316110	108316930	821	-1.33	0.00441	15391	ENSRNOG00000006093	LRRTM1	leucine rich repeat transmembrane neuronal 1
chr7	121272136	121272627	492	1.12	0.00441	30357	ENSRNOG00000016896	Rpl3	ribosomal protein L3
chr3	11778979	11780500	1522	0.73	0.00441	-15889	ENSRNOG00000022514	Tor2a	torsin family 2, member A
chr20	41081698	41081940	243	-1.2	0.00442	-1498	ENSRNOG00000000549	Tspyl1	TSPY-like 1
chr1	174927893	174928895	1003	0.81	0.00442	65669	ENSRNOG00000009910	Swap70	SWAP switching B-cell complex 70
chr1	64719375	64720505	1131	-0.64	0.00442	-20784	ENSRNOG00000048635	Vom2r27	vomeronasal 2 receptor, 27
chr13	51076143	51076520	378	1.12	0.00443	-525	ENSRNOG00000003442	Adora1	adenosine A1 receptor
chr14	61586314	61587014	701	-1.03	0.00443	449918	ENSRNOG00000003844	Dhx15	DEAH-box helicase 15
chr5	143500110	143500868	759	1.03	0.00443	48	ENSRNOG00000008992	Grik3	glutamate ionotropic receptor kainate type subunit 3
chr6	129999294	129999576	283	1.89	0.00444	163516	ENSRNOG00000005274	Vrk1	vaccinia related kinase 1
chr15	25311032	25311313	282	2.37	0.00444	16721	ENSRNOG00000013353	Tmem260	transmembrane protein 260
chr10	104582573	104583981	1409	0.65	0.00445	-7390	ENSRNOG00000006532	H3f3b	H3 histone, family 3B
chr9	7901446	7902560	1115	-0.67	0.00445	-86859	ENSRNOG00000049443	Vom2r77	vomeronasal 2 receptor, 77
chr7	70344964	70345666	703	0.96	0.00446	-656	ENSRNOG00000025602	Cdk4	cyclin-dependent kinase 4
chr1	119572014	119572307	294	-1.42	0.00446	1621074	ENSRNOG00000049100	Mir344b-1	microRNA 344b-1
chr8	76977080	76978390	1311	0.62	0.00446	-37539	ENSRNOG00000060750	Rnf111	ring finger protein 111
chrX	140128131	140128695	565	-1.16	0.00447	-10445	ENSRNOG00000035592	Mir106a	microRNA 106a
chr10	46547276	46549287	2012	0.71	0.00448	34572	ENSRNOG00000003463	Srebf1	sterol regulatory element binding transcription factor 1
chr7	12407370	12407639	270	0.74	0.00448	-2483	ENSRNOG00000015999	Cirbp	cold inducible RNA binding protein
chr1	244737579	244737925	347	-1.4	0.0045	121920	ENSRNOG00000011931	Smarca2	SWI/SNF related, matrix associated, actin dependent regulator of chromatin, subfamily a, member 2
chr14	85419558	85420098	541	1.06	0.0045	-21296	ENSRNOG00000033575	Emid1	EMI domain containing 1
chr7	144767588	144768041	454	1.56	0.0045	10838	ENSRNOG00000036842	Smug1	single-strand-selective monofunctional uracil-DNA glycosylase 1
chr1	29215410	29216423	1014	-0.71	0.00451	24747	ENSRNOG00000013364	Hey2	hes-related family bHLH transcription factor with YRPW motif 2
chr2	188775854	188776174	321	1.2	0.00451	-8315	ENSRNOG00000020696	Pmvk	phosphomevalonate kinase
chr13	71188828	71189548	721	1.04	0.00451	-4555	ENSRNOG00000027017	Rnasel	ribonuclease L
chr20	4993319	4994371	1053	0.69	0.00452	110	ENSRNOG00000000867	Vars	valyl-tRNA synthetase
chr8	53277677	53278117	441	1.42	0.00452	-38	ENSRNOG00000006920	Htr3b	5-hydroxytryptamine receptor 3B
chr7	29351170	29352161	992	-0.73	0.00454	26254	ENSRNOG00000005823	Utp20	UTP20 small subunit processome component
chr8	93395409	93396711	1303	-0.61	0.00455	-95701	ENSRNOG00000010694	Tpbg	trophoblast glycoprotein
chr7	11267292	11267771	480	0.78	0.00456	-1529	ENSRNOG00000039852	Cactin	cactin, spliceosome C complex subunit
chr8	88195732	88196175	444	-0.96	0.00457	-316066	ENSRNOG00000012479	Impg1	interphotoreceptor matrix proteoglycan 1
chr9	105692814	105693492	679	-0.86	0.00457	204	ENSRNOG00000022576	Nudt12	nudix hydrolase 12
chr14	12921632	12922148	517	-0.76	0.00457	73694	ENSRNOG00000022631	Fgf5	fibroblast growth factor 5
chr7	117353370	117353534	165	1.57	0.00457	1750	ENSRNOG00000037299	Smpd5	sphingomyelin phosphodiesterase 5
chr20	8164912	8166020	1109	0.79	0.00458	43	ENSRNOG00000000529	Pim1	Pim-1 proto-oncogene, serine/threonine kinase
chr5	147475898	147476602	705	1.05	0.00458	29	ENSRNOG00000008118	Sync	syncoilin, intermediate filament protein
chr1	2393464	2393613	150	2.42	0.00458	233936	ENSRNOG00000016381	Ust	uronyl-2-sulfotransferase
chr3	80875771	80875920	150	1.47	0.00458	-1959	ENSRNOG00000017737	Dgkz	diacylglycerol kinase zeta
chr18	22963902	22964747	846	-0.68	0.00458	115	ENSRNOG00000017840	Pik3c3	phosphatidylinositol 3-kinase, catalytic subunit type 3
chr3	152933215	152934282	1068	0.71	0.00458	-22	ENSRNOG00000020317	RGD1307752	similar to RIKEN cDNA 1110008F13
chr10	106471689	106472366	678	1.07	0.00459	164995	ENSRNOG00000002807	2022-09-09	septin 9
chr4	38637093	38637621	529	-1.11	0.00459	382175	ENSRNOG00000005775	Phf14	PHD finger protein 14
chr1	212310233	212310645	413	1.43	0.00459	-14738	ENSRNOG00000035553	Mir202	microRNA 202
chr17	43776245	43776686	442	-0.74	0.0046	-2708	ENSRNOG00000058437	Hist1h2an	histone cluster 1, H2an
chr18	68346054	68346689	636	-0.95	0.00461	-62518	ENSRNOG00000021381	Ccdc68	coiled-coil domain containing 68
chr2	177997871	177998636	766	-0.91	0.00461	-47737	ENSRNOG00000021581	Rapgef2	Rap guanine nucleotide exchange factor 2
chr10	65443686	65444177	492	0.7	0.00461	49	ENSRNOG00000023344	Rpl23a	ribosomal protein L23a
chr11	50099807	50100507	701	-0.9	0.00461	-391051	ENSRNOG00000033321	Hmgb2l1	high mobility group box 2-like 1
chrX	3603558	3604177	620	-0.93	0.00461	-80051	ENSRNOG00000035581	Mir222	microRNA 222
chr1	266254070	266254873	804	0.62	0.00462	-1325	ENSRNOG00000019968	Trim8	tripartite motif-containing 8
chr7	65542554	65543009	456	-1	0.00462	-73616	ENSRNOG00000047350	Gns	glucosamine (N-acetyl)-6-sulfatase
chr10	34182057	34182912	856	-0.73	0.00464	-15886	ENSRNOG00000002388	Trim41	tripartite motif-containing 41
chr19	55861506	55863068	1563	0.68	0.00466	-18274	ENSRNOG00000015150	Spg7	SPG7, paraplegin matrix AAA peptidase subunit
chr20	7416537	7417250	714	0.88	0.00467	7493	ENSRNOG00000000493	Snrpc	small nuclear ribonucleoprotein polypeptide C
chr10	108664909	108665444	536	0.77	0.00467	26415	ENSRNOG00000003741	Nptx1	neuronal pentraxin 1
chr10	105627725	105628017	293	1.85	0.00467	220	ENSRNOG00000011541	Cygb	cytoglobin
chr6	14521792	14522686	895	-0.91	0.00469	669421		Nrxn1	neurexin 1
chr3	95643540	95643867	328	-1.32	0.0047	-63682	ENSRNOG00000004410	Pax6	paired box 6
chr8	128708354	128708596	243	2.08	0.00475	-42487	ENSRNOG00000033433	Csrnp1	cysteine and serine rich nuclear protein 1
chr10	109629523	109630487	965	0.75	0.00475	0	ENSRNOG00000047517	Oxld1	oxidoreductase-like domain containing 1
chrX	36505272	36507379	2108	-0.62	0.00475	419586		Phka2	phosphorylase kinase, alpha 2
chr10	92375425	92375907	483	1.15	0.00476	86664	ENSRNOG00000005133	Mapt	microtubule-associated protein tau
chr4	45051555	45052319	765	-0.9	0.00476	50882	ENSRNOG00000056243	ST7	suppression of tumorigenicity 7
chr12	11264751	11266242	1492	0.64	0.00477	352	ENSRNOG00000000991	Arpc1b	actin related protein 2/3 complex, subunit 1B
chr5	106954522	106955686	1165	-0.89	0.00477	-31972	ENSRNOG00000033823	Ifna4	interferon, alpha 4
chrX	67372857	67373803	947	-0.76	0.00478	-282923	ENSRNOG00000005639	Ar	androgen receptor
chr7	120400230	120400510	281	1.06	0.00478	3153	ENSRNOG00000011305	Sox10	SRY box 10
chr7	123088025	123089130	1106	0.67	0.00478	-338	ENSRNOG00000050500	Tob2	transducer of ERBB2, 2
chr2	27106898	27108504	1607	-0.71	0.00479	107374	ENSRNOG00000018193	Poc5	POC5 centriolar protein
chr2	189105024	189106589	1566	0.66	0.0048	-232	ENSRNOG00000020791	Ube2q1	ubiquitin conjugating enzyme E2 Q1
chrX	893279	894744	1466	-0.69	0.0048	21941	ENSRNOG00000045622	Spaca5	sperm acrosome associated 5
chr1	199663787	199664327	541	0.8	0.00481	-116	ENSRNOG00000019965	Tgfb1i1	transforming growth factor beta 1 induced transcript 1
chrX	30832077	30832228	152	-2.84	0.00482	-670	ENSRNOG00000003313	Glra2	glycine receptor, alpha 2
chr3	37809942	37810471	530	-1.32	0.00482	137227	ENSRNOG00000006839	Arl5a	ADP-ribosylation factor like GTPase 5A
chr1	87376666	87377233	568	0.97	0.00482	-78347	ENSRNOG00000020703	Sipa1l3	signal-induced proliferation-associated 1 like 3
chr10	93414328	93414997	670	0.8	0.00483	-736	ENSRNOG00000006285	Tlk2	tousled-like kinase 2
chr2	185850817	185851568	752	1.17	0.00483	1640	ENSRNOG00000031398	Mab21l2	mab-21 like 2
chr20	35547997	35549041	1045	-0.8	0.00485	-99239	ENSRNOG00000000800	Man1a1	mannosidase, alpha, class 1A, member 1
chr10	65963626	65964681	1056	0.61	0.00485	-222	ENSRNOG00000008704	Nlk	nemo like kinase
chr5	155727581	155728519	939	0.69	0.00485	250	ENSRNOG00000013536	Cdc42	cell division cycle 42
chr13	70530040	70531285	1246	0.67	0.00486	95589	ENSRNOG00000002667	Lamc2	laminin subunit gamma 2
chr7	126392573	126393285	713	1	0.00486	72795	ENSRNOG00000015750	Wnt7b	wingless-type MMTV integration site family, member 7B
chr12	40381988	40383080	1093	0.89	0.00486	35230	ENSRNOG00000046497	Brap	BRCA1 associated protein
chr14	70121185	70122122	938	-0.61	0.00487	143	ENSRNOG00000003289	Lap3	leucine aminopeptidase 3
chr12	39667183	39668225	1043	0.83	0.00487	113	ENSRNOG00000008673	Arpc3	actin related protein 2/3 complex, subunit 3
chr1	274165824	274166399	576	1.27	0.00487	-58974	ENSRNOG00000014833	Smndc1	survival motor neuron domain containing 1
chr3	166371784	166372580	797	1.06	0.00487	621758	ENSRNOG00000021787	Zfp217	zinc finger protein 217
chr9	3242603	3242900	298	2.1	0.00487	454984	ENSRNOG00000058626	Kcnh8	potassium voltage-gated channel subfamily H member 8
chr4	14489936	14491408	1473	-0.71	0.00488	-2447	ENSRNOG00000006526	Sema3c	semaphorin 3C
chr19	51552412	51553960	1549	0.78	0.00488	-432010	ENSRNOG00000014415	Hsbp1	heat shock factor binding protein 1
chr13	90155108	90155368	261	2.13	0.00488	-29307	ENSRNOG00000059073	Slamf1	signaling lymphocytic activation molecule family member 1
chr12	23990294	23990651	358	1.26	0.00489	877	ENSRNOG00000001441	Tmem120a	transmembrane protein 120A
chr7	120486619	120488015	1397	0.78	0.0049	2744	ENSRNOG00000012090	Slc16a8	solute carrier family 16 member 8
chr10	57267698	57268748	1051	0.64	0.00491	-152	ENSRNOG00000003879	Rnf167	ring finger protein 167
chr2	120316174	120316934	761	-0.83	0.00491	-197	ENSRNOG00000011440	Ccdc39	coiled-coil domain containing 39
chr10	89569830	89571336	1507	0.67	0.00491	-7629	ENSRNOG00000020770	Arl4d	ADP-ribosylation factor like GTPase 4D
chr10	104523330	104524811	1482	0.68	0.00492	71	ENSRNOG00000005580	Itgb4	integrin subunit beta 4
chr4	49906337	49907175	839	-0.79	0.00492	-34548	ENSRNOG00000006030	Ptprz1	protein tyrosine phosphatase, receptor type Z1
chr2	258965703	258966949	1247	-0.73	0.00492	30819	ENSRNOG00000032660	Adgrl2	adhesion G protein-coupled receptor L2
chr2	266314700	266316139	1440	-0.6	0.00492	378	ENSRNOG00000036816	Wls	wntless Wnt ligand secretion mediator
chr9	61809046	61811190	2145	-0.66	0.00493	89535	ENSRNOG00000014980	Mob4	MOB family member 4, phocein
chr1	197635915	197636257	343	1.35	0.00495	-23101	ENSRNOG00000057696	Sbk1	SH3 domain binding kinase 1
chr3	101474711	101475248	538	-1.03	0.00495	-8985	ENSRNOG00000059519	Bbox1	gamma-butyrobetaine hydroxylase 1
chr20	9742938	9744133	1196	0.75	0.00496	267	ENSRNOG00000001158	Abcg1	ATP binding cassette subfamily G member 1
chr10	37421992	37423184	1193	0.73	0.00496	-59	ENSRNOG00000005024	Cdkn2aipnl	CDKN2A interacting protein N-terminal like
chr3	12009200	12010121	922	0.71	0.00496	83	ENSRNOG00000016220	Rpl12	ribosomal protein L12
chrX	135550624	135551455	832	-0.9	0.00497	109	ENSRNOG00000007371	Rbmx2	RNA binding motif protein, X-linked 2
chr19	54477341	54478578	1238	0.67	0.00497	-75459	ENSRNOG00000018784	Jph3	junctophilin 3
chrX	25626515	25626855	341	-1.57	0.00498	-36637	ENSRNOG00000003613	Mid1	midline 1
chr13	86166188	86166803	616	-0.81	0.00498	248244	ENSRNOG00000004642	Lmx1a	LIM homeobox transcription factor 1 alpha
chr5	169484118	169484302	185	1.5	0.00499	8940	ENSRNOG00000010953	Icmt	isoprenylcysteine carboxyl methyltransferase
chr1	61336164	61336826	663	-0.69	0.00499	-11794		Zfp53	zinc finger protein 53
chr8	84605814	84606519	706	-0.98	0.005	228907	ENSRNOG00000005970	Lrrc1	leucine rich repeat containing 1
chr10	84167039	84167862	824	0.91	0.005	120	ENSRNOG00000008191	Hoxb4	homeo box B4
chr10	65437702	65439304	1603	0.65	0.005	-601	ENSRNOG00000012579	Tlcd1	TLC domain containing 1
chr2	137349089	137350807	1719	-0.77	0.00501	-844188	ENSRNOG00000011239	RGD1307595	similar to RIKEN cDNA 1700018B24
chr1	199286907	199288161	1255	0.65	0.00501	-361	ENSRNOG00000019302	Stx4	syntaxin 4
chr3	80839104	80839298	195	1.5	0.00503	3428	ENSRNOG00000017560	Mdk	midkine
chr1	220898407	220898627	221	1.36	0.00503	28712	ENSRNOG00000020660	Cfl1	cofilin 1
chr8	115166498	115168013	1516	0.7	0.00504	11786	ENSRNOG00000012406	Pcbp4	poly(rC) binding protein 4
chr1	219507862	219508914	1053	0.67	0.00504	11010	ENSRNOG00000018878	Ssh3	slingshot protein phosphatase 3
chr3	118321634	118322125	492	-1.05	0.00506	4119	ENSRNOG00000009425	Fgf7	fibroblast growth factor 7
chr20	5112304	5114052	1749	0.62	0.00507	-66	ENSRNOG00000000847	Csnk2b	casein kinase 2 beta
chr12	24556299	24557332	1034	0.69	0.00507	277	ENSRNOG00000032705	Bcl7b	BCL tumor suppressor 7B
chr5	146985094	146986446	1353	0.74	0.00507	-11838	ENSRNOG00000043364	Zfp362	zinc finger protein 362
chr2	104008226	104008384	159	-1.55	0.00508	-12650	ENSRNOG00000021359	Mtfr1	mitochondrial fission regulator 1
chr19	55880300	55880983	684	0.78	0.00509	81	ENSRNOG00000015150	Spg7	SPG7, paraplegin matrix AAA peptidase subunit
chr18	68982705	68983715	1011	-0.68	0.00509	43	ENSRNOG00000028677	LOC361346	similar to chromosome 18 open reading frame 54
chr5	152920325	152921417	1093	0.64	0.0051	-741	ENSRNOG00000017087	Man1c1	mannosidase, alpha, class 1C, member 1
chr6	94280210	94280614	405	1.44	0.00511	-153249	ENSRNOG00000005916	Ppm1a	protein phosphatase, Mg2+/Mn2+ dependent, 1A
chr5	153653205	153653662	458	0.79	0.00511	-27765	ENSRNOG00000018109	Clic4	chloride intracellular channel 4
chr20	46389834	46390471	638	1.2	0.00513	-37925	ENSRNOG00000000299	Foxo3	forkhead box O3
chr12	13363061	13363467	407	1.31	0.00513	10005	ENSRNOG00000001094	Zfp316	zinc finger protein 316
chr5	35901525	35902384	860	-0.78	0.00514	-14849	ENSRNOG00000008688	Usp45	ubiquitin specific peptidase 45
chr17	43923081	43924397	1317	-0.64	0.00514	-22391	ENSRNOG00000017585	Abt1	activator of basal transcription 1
chr20	5617383	5618421	1039	0.7	0.00515	358	ENSRNOG00000000485	Bak1	BCL2-antagonist/killer 1
chr5	160423370	160424001	632	0.88	0.00515	125	ENSRNOG00000013783	Efhd2	EF-hand domain family, member D2
chr2	213071005	213071154	150	-3.71	0.00515	1390	ENSRNOG00000031136	Ntng1	netrin G1
chr4	27870908	27872157	1250	-0.62	0.00517	94865	ENSRNOG00000009258	Cdk6	cyclin-dependent kinase 6
chr3	171341530	171342563	1034	0.73	0.00517	-39549	ENSRNOG00000050404	Pmepa1	prostate transmembrane protein, androgen induced 1
chr15	100282522	100283539	1018	-0.71	0.00517	-100		Gpc5	glypican 5
chr1	189549404	189550451	1048	-0.71	0.00518	-32	ENSRNOG00000014513	Exnef	exonuclease NEF-sp
chr10	45736373	45736824	452	1.46	0.00518	-9794	ENSRNOG00000022548	Prss38	protease, serine, 38
chr5	126855883	126856990	1108	0.63	0.00519	-154	ENSRNOG00000009983	Lrrc42	leucine rich repeat containing 42
chr10	15235121	15235998	878	0.69	0.00519	180	ENSRNOG00000020029	Mcrip2	MAPK regulated co-repressor interacting protein 2
chr3	8137833	8138361	529	1.66	0.00519	210649	ENSRNOG00000043189	Trub2	TruB pseudouridine synthase family member 2
chr10	66559460	66560205	746	0.77	0.0052	30768	ENSRNOG00000012929	Wsb1	WD repeat and SOCS box-containing 1
chr1	221604966	221606109	1144	0.64	0.0052	-1066	ENSRNOG00000021025	Ppp2r5b	protein phosphatase 2, regulatory subunit B', beta
chr6	3793795	3794706	912	-0.7	0.00521	250	ENSRNOG00000008291	Thumpd2	THUMP domain containing 2
chr7	121462362	121463506	1145	0.65	0.00521	-32	ENSRNOG00000017553	Mief1	mitochondrial elongation factor 1
chr1	219144131	219145097	967	0.64	0.00522	-4	ENSRNOG00000017446	Ndufs8	NADH:ubiquinone oxidoreductase core subunit S8
chr3	58632306	58632639	334	1.59	0.00523	101603	ENSRNOG00000001517	Pdk1	pyruvate dehydrogenase kinase 1
chr18	28717816	28719562	1747	0.67	0.00523	-62660	ENSRNOG00000019177	Psd2	pleckstrin and Sec7 domain containing 2
chr6	95339641	95340102	462	1.6	0.00524	120349	ENSRNOG00000005409	Lrrc9	leucine rich repeat containing 9
chr5	126966861	126967010	150	2.36	0.00524	-9704	ENSRNOG00000010620	Ndc1	NDC1 transmembrane nucleoporin
chr10	64813630	64814678	1049	0.75	0.00525	48134	ENSRNOG00000009566	Phf12	PHD finger protein 12
chr3	151498915	151500213	1299	0.66	0.00525	-25452	ENSRNOG00000048309	Uqcc1	ubiquinol-cytochrome c reductase complex assembly factor 1
chr5	62463680	62464059	380	1.27	0.00526	157867	ENSRNOG00000008431	Gabbr2	gamma-aminobutyric acid type B receptor subunit 2
chr7	12004744	12005008	265	0.84	0.00526	-1834	ENSRNOG00000033694	Klf16	Kruppel-like factor 16
chr19	29227814	29229798	1985	-0.65	0.00527	851557	ENSRNOG00000039019	Vom1r21	vomeronasal 1 receptor 21
chr20	53959501	53960129	629	-1.09	0.00528	557876	ENSRNOG00000000368	Grik2	glutamate ionotropic receptor kainate type subunit 2
chr5	172618611	172618841	231	1.39	0.00528	-30224	ENSRNOG00000036876	Faap20	Fanconi anemia core complex associated protein 20
chr1	225185332	225186318	987	0.64	0.00528	886	ENSRNOG00000057569	Ahnak	AHNAK nucleoprotein
chr14	78474267	78474687	421	1.17	0.00529	-4997	ENSRNOG00000004998	Jakmip1	janus kinase and microtubule interacting protein 1
chr10	108320536	108320925	390	1.14	0.00529	-75258	ENSRNOG00000047656	Gaa	glucosidase, alpha, acid
chr3	145833783	145834602	820	-0.72	0.0053	-530899	ENSRNOG00000006767	Cst7	cystatin F
chr8	22313482	22313987	506	1.17	0.0053	22290	ENSRNOG00000047625	Atg4d	autophagy related 4D, cysteine peptidase
chr2	245211520	245211941	422	-1.41	0.00531	690032	ENSRNOG00000023457	Stpg2	sperm-tail PG-rich repeat containing 2
chr3	12943738	12945244	1507	0.67	0.00532	51	ENSRNOG00000017172	Mvb12b	multivesicular body subunit 12B
chr7	114116437	114116676	240	2.19	0.00533	-178902	ENSRNOG00000009265	Kcnk9	potassium two pore domain channel subfamily K member 9
chr11	42858131	42859168	1038	-0.63	0.00534	-92	ENSRNOG00000001689	Arl6	ADP-ribosylation factor like GTPase 6
chr1	82500008	82500327	320	1.06	0.00534	11159	ENSRNOG00000020675	Ccdc97	coiled-coil domain containing 97
chr10	43254036	43254327	292	1.81	0.00535	-886	ENSRNOG00000002582	Hand1	heart and neural crest derivatives expressed 1
chr7	141528082	141528843	762	0.77	0.00535	-33678	ENSRNOG00000059801	Lima1	LIM domain and actin binding 1
chr4	150244452	150244740	289	1.34	0.00536	-216	ENSRNOG00000014751	Ret	ret proto-oncogene
chr2	253087085	253087879	795	-0.92	0.00537	-395596	ENSRNOG00000004978	Prkacb	protein kinase cAMP-activated catalytic subunit beta
chr1	266782669	266783605	937	0.86	0.00537	302	ENSRNOG00000020248	Ina	internexin neuronal intermediate filament protein, alpha
chr19	56337633	56339321	1689	0.55	0.00537	22033	ENSRNOG00000026964	Gas8	growth arrest specific 8
chr10	84732136	84733355	1220	0.68	0.00538	13427	ENSRNOG00000035539	Mir152	microRNA 152
chr10	76542558	76543203	646	0.68	0.00539	-134892	ENSRNOG00000002338	Dgke	diacylglycerol kinase epsilon
chr8	90974926	90976064	1139	-0.58	0.0054	8729	ENSRNOG00000009580	Lca5	LCA5, lebercilin
chr11	16047156	16048516	1361	-0.65	0.0054	-4317	ENSRNOG00000035524	Mir99a	microRNA 99a
chr7	144272299	144273092	794	0.63	0.00543	-118	ENSRNOG00000015320	Atp5g2	ATP synthase, H+ transporting, mitochondrial Fo complex, subunit C2 (subunit 9)
chr10	56609612	56610133	522	0.77	0.00543	-178	ENSRNOG00000017915	Dvl2	dishevelled segment polarity protein 2
chr5	137188670	137190092	1423	0.62	0.00543	-53713	ENSRNOG00000028477	Med8	mediator complex subunit 8
chr12	37668160	37668791	632	0.87	0.00545	107	ENSRNOG00000001070	Cdk2ap1	cyclin-dependent kinase 2 associated protein 1
chr2	209986013	209986252	240	-1.34	0.00545	7117	ENSRNOG00000018201	Prok1	prokineticin 1
chr17	84661622	84662082	461	-0.99	0.00545	-185808	ENSRNOG00000022249	Mllt10	myeloid/lymphoid or mixed-lineage leukemia; translocated to, 10
chr5	127243410	127243913	504	1.31	0.00545	29994	ENSRNOG00000023213	Dmrtb1	DMRT-like family B with proline-rich C-terminal, 1
chr8	120246163	120246361	199	-2.4	0.00545	132766	ENSRNOG00000035607	Mir128-2	microRNA 128-2
chr19	26032568	26032717	150	2.34	0.00545	8898	ENSRNOG00000045556	Mir3550	microRNA 3550
chr15	34430646	34431814	1169	0.72	0.00546	72	ENSRNOG00000020264	Dhrs1	dehydrogenase/reductase 1
chr5	150459415	150459973	559	0.71	0.00546	-51	ENSRNOG00000048288	Taf12	TATA-box binding protein associated factor 12
chr3	164120123	164120921	799	0.82	0.00547	-53835	ENSRNOG00000008354	Slc9a8	solute carrier family 9 member A8
chr6	103217450	103217796	347	1.19	0.00547	95451	ENSRNOG00000058646	Zfp36l1	zinc finger protein 36, C3H type-like 1
chr12	25035652	25036980	1329	0.63	0.00548	-314	ENSRNOG00000001470	Limk1	LIM domain kinase 1
chr7	114833839	114834328	490	-1.13	0.00548	111260	ENSRNOG00000007795	Gpr20	G protein-coupled receptor 20
chr3	150253932	150254374	443	2.11	0.00548	-69071	ENSRNOG00000017405	Raly	RALY heterogeneous nuclear ribonucleoprotein
chr1	198442676	198443480	805	0.79	0.00548	5340	ENSRNOG00000020182	Mvp	major vault protein
chr12	52288847	52290343	1497	0.7	0.00548	-102431	ENSRNOG00000037476	Galnt9	polypeptide N-acetylgalactosaminyltransferase 9
chr1	115715561	115716692	1132	-0.63	0.00548	-257216	ENSRNOG00000056228	Atp10a	ATPase phospholipid transporting 10A (putative)
chr7	35441730	35442183	454	1.3	0.00549	-30145	ENSRNOG00000007713	Tmcc3	transmembrane and coiled-coil domain family 3
chr10	85123932	85124351	420	0.74	0.00549	499	ENSRNOG00000009275	Kpnb1	karyopherin subunit beta 1
chr8	17421067	17422167	1101	-0.58	0.00551	65	ENSRNOG00000026643	Chordc1	cysteine and histidine rich domain containing 1
chr1	198958267	198959558	1292	0.62	0.00552	-48724		Tmem265	transmembrane protein 265
chr7	126536488	126537960	1473	0.68	0.00554	-52988	ENSRNOG00000035461	Mirlet7c-2	microRNA let7c-2
chr8	130276719	130277298	580	1.26	0.00554	-6444		Vipr1	vasoactive intestinal peptide receptor 1
chr3	165511015	165511164	150	3.23	0.00556	-150798	ENSRNOG00000012175	Nfatc2	nuclear factor of activated T-cells 2
chr11	68842558	68843822	1265	0.78	0.00558	-870	ENSRNOG00000002229	Adcy5	adenylate cyclase 5
chr7	70452292	70454180	1889	0.73	0.00558	595	ENSRNOG00000004839	B4galnt1	beta-1,4-N-acetyl-galactosaminyl transferase 1
chr14	82374777	82375858	1082	0.62	0.00558	137	ENSRNOG00000017548	Fam53a	family with sequence similarity 53, member A
chr7	117587921	117588505	585	0.88	0.0056	-1110	ENSRNOG00000025594	Scrt1	scratch family transcriptional repressor 1
chr1	38008981	38009640	660	-0.82	0.0056	-101559		LOC682870	similar to regulator of sex-limitation candidate 5
chr12	17417159	17417645	487	0.92	0.00561	1075	ENSRNOG00000054033	Adap1	ArfGAP with dual PH domains 1
chr7	120558915	120559696	782	0.62	0.00562	41	ENSRNOG00000012295	Pla2g6	phospholipase A2 group VI
chr7	142719215	142719486	272	1.32	0.00562	-56901	ENSRNOG00000028713	Acvrl1	activin A receptor like type 1
chr4	58408856	58409200	345	1.08	0.00562	-64638	ENSRNOG00000035463	Mir29b1	microRNA 29b-1
chr10	86861841	86862506	666	0.66	0.00563	-8356	ENSRNOG00000009972	Rara	retinoic acid receptor, alpha
chrX	63290836	63291898	1063	-0.6	0.00563	-242	ENSRNOG00000060793	Eif2s3	eukaryotic translation initiation factor 2 subunit gamma
chr6	143900831	143901849	1019	-0.63	0.00564	46	ENSRNOG00000004268	Zfp386	zinc finger protein 386 (Kruppel-like)
chr1	199635557	199635761	205	2.26	0.00564	-10876	ENSRNOG00000019851	Cox6a2	cytochrome c oxidase subunit 6A2
chr14	84170006	84171452	1447	0.65	0.00565	106	ENSRNOG00000004168	Slc35e4	solute carrier family 35, member E4
chr10	13514766	13515845	1080	0.65	0.00566	136	ENSRNOG00000006136	Pdpk1	3-phosphoinositide dependent protein kinase-1
chr7	127055233	127055772	540	0.87	0.00566	2553	ENSRNOG00000017022	Cerk	ceramide kinase
chr3	12176142	12177969	1828	0.6	0.00568	-85766	ENSRNOG00000016678	Angptl2	angiopoietin-like 2
chr10	88992139	88993061	923	0.71	0.00568	113	ENSRNOG00000019918	Coasy	Coenzyme A synthase
chr20	37700755	37701548	794	-0.67	0.00569	115439	ENSRNOG00000000801	Msl3l2	male-specific lethal 3-like 2 (Drosophila)
chr4	120430713	120430903	191	1.9	0.0057	18440	ENSRNOG00000013195	Ruvbl1	RuvB-like AAA ATPase 1
chr16	20025652	20025866	215	1.06	0.0057	-1589	ENSRNOG00000039357	Fam129c	family with sequence similarity 129, member C
chr3	9005892	9006351	460	0.63	0.00571	24000	ENSRNOG00000018457	Ptpa	protein phosphatase 2 phosphatase activator
chr9	53120192	53121017	826	-0.65	0.00572	-51	ENSRNOG00000004076	Pms1	PMS1 homolog 1, mismatch repair system component
chr8	115150359	115150822	464	0.73	0.00572	77	ENSRNOG00000012073	Abhd14b	abhydrolase domain containing 14b
chr1	84254505	84254874	370	0.98	0.00572	-45	ENSRNOG00000055371	Sptbn4	spectrin, beta, non-erythrocytic 4
chr12	17395282	17396228	947	0.79	0.00573	131	ENSRNOG00000050052	Cox19	COX19 cytochrome c oxidase assembly factor
chr16	20521065	20522259	1195	0.62	0.00574	-327	ENSRNOG00000019639	Pgpep1	pyroglutamyl-peptidase I
chr7	141100261	141101240	980	0.72	0.00574	-6827	ENSRNOG00000056678	Nckap5l	NCK-associated protein 5-like
chr1	80666324	80667509	1186	0.6	0.00575	-332	ENSRNOG00000018730	Nectin2	nectin cell adhesion molecule 2
chr3	148188178	148189100	923	0.8	0.00575	-26949	ENSRNOG00000021750	Id1	inhibitor of DNA binding 1, HLH protein
chr12	23150199	23152308	2110	0.64	0.00576	316388	ENSRNOG00000001422	Col26a1	collagen type XXVI alpha 1 chain
chr10	96334340	96335239	900	0.94	0.00577	-203080	ENSRNOG00000003288	Cacng5	calcium voltage-gated channel auxiliary subunit gamma 5
chr3	101087893	101088439	547	-0.76	0.00577	36209	ENSRNOG00000005715	Lgr4	leucine-rich repeat-containing G protein-coupled receptor 4
chr5	14608940	14610368	1429	-0.64	0.00577	-30	ENSRNOG00000008566	Mrpl15	mitochondrial ribosomal protein L15
chr10	62296376	62296670	295	0.8	0.00578	-2816	ENSRNOG00000046282	Mir6326	microRNA 6326
chr3	36660674	36661052	379	-0.7	0.0058	-136	ENSRNOG00000004624	Rnd3	Rho family GTPase 3
chr4	38703907	38704193	287	-1.25	0.0058	398757	ENSRNOG00000030151	Thsd7a	thrombospondin type 1 domain containing 7A
chr19	59534614	59535682	1069	0.8	0.00581	338263	ENSRNOG00000019980	Tomm20	translocase of outer mitochondrial membrane 20
chr10	91200479	91201820	1342	0.65	0.00582	276	ENSRNOG00000003203	Hexim1	hexamethylene bis-acetamide inducible 1
chr10	90411004	90412733	1730	0.59	0.00582	34766	ENSRNOG00000021031	Grn	granulin precursor
chr8	117601341	117602164	824	0.68	0.00582	-107	ENSRNOG00000031816	Nckipsd	NCK interacting protein with SH3 domain
chr6	122238719	122239826	1108	-0.59	0.00583	138	ENSRNOG00000003759	Galc	galactosylceramidase
chr3	51735758	51736446	689	-0.94	0.00583	48192	ENSRNOG00000005018	Scn2a	sodium voltage-gated channel alpha subunit 2
chr2	166145603	166146008	406	1.23	0.00583	109496	ENSRNOG00000012019	B3galnt1	beta-1,3-N-acetylgalactosaminyltransferase 1 (globoside blood group)
chr9	17803324	17803581	258	1.57	0.00583	-14338	ENSRNOG00000019834	Hsp90ab1	heat shock protein 90 alpha family class B member 1
chr7	41628977	41629379	403	-1.8	0.00583	154015	ENSRNOG00000023896	Dusp6	dual specificity phosphatase 6
chr19	26060984	26062162	1179	0.85	0.00583	-4554	ENSRNOG00000043215	Rtbdn	retbindin
chr2	34312522	34313391	870	-0.7	0.00586	137	ENSRNOG00000012505	Ppwd1	peptidylprolyl isomerase domain and WD repeat containing 1
chr1	87377602	87377817	216	1.48	0.00586	-79107	ENSRNOG00000020703	Sipa1l3	signal-induced proliferation-associated 1 like 3
chr12	40509177	40510616	1440	0.67	0.00587	-481	ENSRNOG00000001345	Mapkapk5	mitogen-activated protein kinase-activated protein kinase 5
chr1	30917648	30918586	939	-0.61	0.00587	-235	ENSRNOG00000011622	Echdc1	ethylmalonyl-CoA decarboxylase 1
chr10	85724749	85725748	1000	0.68	0.00589	110	ENSRNOG00000004107	Rpl23	ribosomal protein L23
chr15	45927510	45928784	1275	0.55	0.00589	-343	ENSRNOG00000009873	Ints6	integrator complex subunit 6
chr1	15374314	15375037	724	-0.66	0.00589	26	ENSRNOG00000012322	Pex7	peroxisomal biogenesis factor 7
chr1	198125328	198125537	210	1.11	0.00589	3424	ENSRNOG00000019430	Coro1a	coronin 1A
chr2	234646446	234647542	1097	-0.72	0.0059	271679	ENSRNOG00000010468	Elovl6	ELOVL fatty acid elongase 6
chr18	68504270	68504675	406	-1.32	0.00591	46837	ENSRNOG00000012176	Rab27b	RAB27B, member RAS oncogene family
chr3	154394892	154395221	330	1.46	0.00591	95798	ENSRNOG00000012880	Tti1	TELO2 interacting protein 1
chr12	47589951	47590716	766	0.69	0.00593	170	ENSRNOG00000001190	Git2	GIT ArfGAP 2
chr1	41853578	41854547	970	-0.72	0.00593	-267509	ENSRNOG00000018858	Myct1	myc target 1
chr10	15465042	15465488	447	1.2	0.00593	157	ENSRNOG00000050424	Nme4	NME/NM23 nucleoside diphosphate kinase 4
chr10	62673785	62674545	761	0.77	0.00593	-9698	ENSRNOG00000061270	Git1	GIT ArfGAP 1
chr20	26210985	26211474	490	-0.88	0.00594	220926	ENSRNOG00000026466	Lrrtm3	leucine rich repeat transmembrane neuronal 3
chr5	138976229	138977214	986	0.75	0.00595	-30920	ENSRNOG00000009341	Hivep3	human immunodeficiency virus type I enhancer binding protein 3
chr7	121154302	121154508	207	1.31	0.00595	-1022	ENSRNOG00000016875	Cbx7	chromobox 7
chr19	58060183	58061551	1369	0.63	0.00596	240607	ENSRNOG00000019779	Disc1	disrupted in schizophrenia 1
chr12	47588263	47589134	872	0.71	0.00597	-364	ENSRNOG00000001204	Ankrd13a	ankyrin repeat domain 13a
chr20	7817915	7818712	798	0.68	0.00598	25	ENSRNOG00000000503	Ppard	peroxisome proliferator-activated receptor delta
chr1	264088368	264088940	573	1.11	0.00598	29280	ENSRNOG00000046005	Scd2	stearoyl-Coenzyme A desaturase 2
chr19	50597150	50597504	355	1.67	0.00598	-230190	ENSRNOG00000050087	Mphosph6	M phase phosphoprotein 6
chr2	35862633	35862894	262	-1.5	0.00598	28301	ENSRNOG00000043329	Rnf180	ring finger protein 180
chr2	232358655	232359275	621	-1.19	0.00599	-113646	ENSRNOG00000010875	LOC691931	hypothetical protein LOC691931
chr1	253185299	253186945	1647	-0.6	0.006	-589	ENSRNOG00000018944	Pank1	pantothenate kinase 1
chr10	63608669	63608912	244	2.6	0.00601	-26460	ENSRNOG00000003495	Prpf8	pre-mRNA processing factor 8
chr10	72187677	72189370	1694	0.65	0.00602	-216	ENSRNOG00000027860	Ggnbp2	gametogenetin binding protein 2
chr16	81880390	81880861	472	1.15	0.00602	-45703	ENSRNOG00000032737	F7	coagulation factor VII
chr2	122689932	122691032	1101	-0.6	0.00603	58	ENSRNOG00000013293	Mccc1	methylcrotonoyl-CoA carboxylase 1
chr20	6930404	6930976	573	0.81	0.00604	7192	ENSRNOG00000000525	Pi16	peptidase inhibitor 16
chr11	26744550	26744944	395	-0.99	0.00605	-259588	ENSRNOG00000001603	N6amt1	N-6 adenine-specific DNA methyltransferase 1 (putative)
chr20	7747019	7747622	604	0.93	0.00606	-15006	ENSRNOG00000000501	Zfp523	zinc finger protein 523
chr12	23828781	23829652	872	0.81	0.00606	11834	ENSRNOG00000023546	Hspb1	heat shock protein family B (small) member 1
chrX	137470561	137471028	468	-1.26	0.00606	-455529	ENSRNOG00000029322	Olr1767	olfactory receptor 1767
chr3	81312009	81312600	592	0.83	0.00606	-8124	ENSRNOG00000058478	Mapk8ip1	mitogen-activated protein kinase 8 interacting protein 1
chr13	111765670	111766401	732	1.09	0.00607	83595	ENSRNOG00000004789	Diexf	digestive organ expansion factor homolog (zebrafish)
chr6	48852134	48852347	214	-2.59	0.00607	-14274	ENSRNOG00000060614	Pxdn	peroxidasin homolog (Drosophila)
chr12	13102873	13103089	217	1.35	0.00608	12609	ENSRNOG00000001068	Rac1	ras-related C3 botulinum toxin substrate 1
chr9	66716787	66717321	535	0.87	0.00608	85	ENSRNOG00000022066	Fam117b	family with sequence similarity 117, member B
chr14	83887101	83888509	1409	0.71	0.00608	-2014	ENSRNOG00000051135	Tug1	taurine up-regulated 1 (non-protein coding)
chr3	175104066	175104267	202	2.24	0.00608	322217	ENSRNOG00000056853	Psma7	proteasome subunit alpha 7
chr17	78095765	78096176	412	1.48	0.00608	-177761		Frmd4a	FERM domain containing 4A
chr10	63676117	63676363	247	1.01	0.00609	-1156	ENSRNOG00000003835	Slc43a2	solute carrier family 43 member 2
chr9	100167684	100168101	418	0.98	0.0061	11739	ENSRNOG00000004452	Aqp12a	aquaporin 12A
chr8	66910404	66911045	642	1.07	0.00611	-17546	ENSRNOG00000014080	Kif23	kinesin family member 23
chr8	126210546	126210836	291	2.01	0.00612	-201138	ENSRNOG00000010096	Azi2	5-azacytidine induced 2
chr8	130397481	130399550	2070	0.69	0.00612	-17839	ENSRNOG00000019390	Klhl40	kelch-like family member 40
chr8	117289285	117289509	225	1.73	0.00612	7007	ENSRNOG00000049531	Usp19	ubiquitin specific peptidase 19
chr1	168756845	168757482	638	-1.25	0.00614	-31508	ENSRNOG00000046188	Olr115	olfactory receptor 115
chr6	65936299	65936793	495	-1.04	0.00616	-617019	ENSRNOG00000004198	Stxbp6	syntaxin binding protein 6
chr3	134695805	134696886	1082	-0.7	0.00616	240	ENSRNOG00000004874	Flrt3	fibronectin leucine rich transmembrane protein 3
chr15	37235154	37236068	915	1.13	0.00617	89565	ENSRNOG00000008847	Gja3	gap junction protein, alpha 3
chr8	77107165	77108364	1200	0.65	0.00617	229	ENSRNOG00000054257	Adam10	ADAM metallopeptidase domain 10
chr5	154309835	154310839	1005	0.71	0.00618	-116	ENSRNOG00000009712	Gale	UDP-galactose-4-epimerase
chr16	46805539	46806522	984	-0.79	0.00618	382162	ENSRNOG00000012802	Tenm3	teneurin transmembrane protein 3
chr12	12086634	12086856	223	1.61	0.00619	-61198	ENSRNOG00000001006	Nptx2	neuronal pentraxin 2
chr10	73292764	73294139	1376	0.62	0.00619	14453	ENSRNOG00000003517	Tbx2	T-box 2
chr4	157217802	157218003	202	1.74	0.00619	12744	ENSRNOG00000012828	Emg1	EMG1 N1-specific pseudouridine methyltransferase
chr8	118900770	118901126	357	1.19	0.00619	-7387	ENSRNOG00000020936	Nradd	neurotrophin receptor associated death domain
chr13	51984034	51985443	1410	0.67	0.0062	7808	ENSRNOG00000006237	Gpr37l1	G protein-coupled receptor 37-like 1
chr1	55986990	55988034	1045	-0.6	0.00622	-91876	ENSRNOG00000013671	Vom2r9	vomeronasal 2 receptor, 9
chr5	158053862	158054200	339	1.12	0.00622	7029	ENSRNOG00000046923	Mir6215	microRNA 6215
chr5	146937781	146938504	724	0.87	0.00623	4551	ENSRNOG00000005935	A3galt2	alpha 1,3-galactosyltransferase 2
chr7	12754677	12755513	837	0.73	0.00623	6166	ENSRNOG00000012939	Abca7	ATP binding cassette subfamily A member 7
chr1	199270307	199270720	414	1.17	0.00623	-49	ENSRNOG00000019193	Stx1b	syntaxin 1B
chr10	91253574	91254174	601	0.97	0.00625	-214	ENSRNOG00000003207	Fmnl1	formin-like 1
chr4	145147263	145147680	418	1.25	0.00626	-75	ENSRNOG00000007727	Lhfpl4	lipoma HMGIC fusion partner-like 4
chr10	90356021	90356562	542	0.74	0.00626	-50	ENSRNOG00000020994	Slc25a39	solute carrier family 25, member 39
chr19	55093127	55094369	1243	0.61	0.00626	-837	ENSRNOG00000043077	Zfpm1	zinc finger protein, multitype 1
chr7	83347989	83349157	1169	-0.53	0.00628	-121	ENSRNOG00000004681	Eny2	ENY2, transcription and export complex 2 subunit
chr3	52244485	52245252	768	-0.74	0.00628	-45558	ENSRNOG00000005727	Galnt3	polypeptide N-acetylgalactosaminyltransferase 3
chr3	14670860	14671263	404	1.35	0.00628	28027	ENSRNOG00000019179	Ggta1	glycoprotein, alpha-galactosyltransferase 1
chr3	11553685	11554753	1069	0.64	0.00628	-33721	ENSRNOG00000049110	Dpm2	dolichyl-phosphate mannosyltransferase subunit 2, regulatory
chr7	59517138	59517443	306	-1.79	0.00628	-2532	ENSRNOG00000054458	Kcnmb4	potassium calcium-activated channel subfamily M regulatory beta subunit 4
chr4	115118004	115118404	401	1.03	0.0063	71511	ENSRNOG00000021866	Bola3	bolA family member 3
chr12	15688002	15688350	349	1.5	0.00632	-202026	ENSRNOG00000001235	Gna12	G protein subunit alpha 12
chr12	40417182	40418341	1160	0.69	0.00632	2	ENSRNOG00000046497	Brap	BRCA1 associated protein
chr5	12874330	12874847	518	-1.2	0.00632	50982	ENSRNOG00000048703	Fam150a	family with sequence similarity 150, member A
chr1	79001087	79001624	538	-0.73	0.00633	-3487	ENSRNOG00000017198	Hif3a	hypoxia inducible factor 3, alpha subunit
chr1	85317270	85318076	807	1	0.00634	-211	ENSRNOG00000019838	Gmfg	glia maturation factor, gamma
chr1	220665126	220666122	997	0.67	0.00634	-13	ENSRNOG00000020412	Sf3b2	splicing factor 3b, subunit 2
chr13	53349813	53350470	658	-0.64	0.00634	50270	ENSRNOG00000042451	Ddx59	DEAD-box helicase 59
chr12	13349222	13349494	273	1.74	0.00635	-3901	ENSRNOG00000001094	Zfp316	zinc finger protein 316
chr7	121244496	121245128	633	0.99	0.00635	-11720	ENSRNOG00000017197	Pdgfb	platelet derived growth factor subunit B
chr11	86729194	86729542	349	0.99	0.00636	-13305	ENSRNOG00000001890	Txnrd2	thioredoxin reductase 2
chr17	9655959	9656285	327	0.87	0.00636	2559	ENSRNOG00000013653	Pdlim7	PDZ and LIM domain 7
chr10	107235156	107235978	823	0.81	0.00637	45668	ENSRNOG00000043381	Cyth1	cytohesin 1
chr7	15775736	15776194	459	-1.2	0.00637	251	ENSRNOG00000048577	Zfp955a	zinc finger protein 955A
chr12	46809738	46810093	356	0.79	0.00638	-15119	ENSRNOG00000001148	Rplp0	ribosomal protein lateral stalk subunit P0
chr17	59394581	59394937	357	-1.77	0.00638	-309992	ENSRNOG00000026376	RGD1560860	similar to ankyrin repeat domain 26
chr5	152197943	152199713	1771	0.72	0.00638	-15	ENSRNOG00000051615	Hmgn2	high mobility group nucleosomal binding domain 2
chr20	11254324	11254748	425	1.1	0.00639	10183	ENSRNOG00000001211	RGD1303003	homolog of zebrafish ES1
chr2	247496598	247497454	857	-0.82	0.00639	-59607	ENSRNOG00000016289	Bmpr1b	bone morphogenetic protein receptor type 1B
chr9	20263988	20264643	656	1.16	0.0064	-142	ENSRNOG00000060594	Atn1	atrophin 1
chr12	22210382	22210600	219	2.13	0.00641	589	ENSRNOG00000001408	Actl6b	actin-like 6B
chr14	23001690	23002877	1188	-0.65	0.00642	-273	ENSRNOG00000001996	Ythdc1	YTH domain containing 1
chr15	103244829	103245354	526	-0.92	0.00643	95147	ENSRNOG00000009661	Tgds	TDP-glucose 4,6-dehydratase
chr7	71354379	71354685	307	1.36	0.00643	60392	ENSRNOG00000052289	Ptdss1	phosphatidylserine synthase 1
chr9	74047749	74048450	702	-0.77	0.00644	-2	ENSRNOG00000013557	Lancl1	LanC like 1
chr5	33580719	33581510	792	-0.59	0.00645	87	ENSRNOG00000025145	Rmdn1	regulator of microtubule dynamics 1
chr9	119870909	119872417	1509	-0.61	0.00646	-1878	ENSRNOG00000026280	Mettl4	methyltransferase like 4
chr1	197918105	197918983	879	0.66	0.00647	936	ENSRNOG00000018686	Atxn2l	ataxin 2-like
chr11	3787843	3788222	380	-1.05	0.00647	609302	ENSRNOG00000030840	Cadm2	cell adhesion molecule 2
chr10	88227014	88228161	1148	0.61	0.00647	133	ENSRNOG00000033765	Eif1	eukaryotic translation initiation factor 1
chr12	25496894	25497238	345	1.38	0.00648	-38	ENSRNOG00000001480	Ncf1	neutrophil cytosolic factor 1
chr3	36683286	36683574	289	-1.71	0.00648	-22703	ENSRNOG00000004624	Rnd3	Rho family GTPase 3
chr12	17367585	17367766	182	1.42	0.00648	-1326	ENSRNOG00000035479	Mir339	microRNA 339
chr8	124604824	124605590	767	0.9	0.0065	-206343	ENSRNOG00000013265	Tgfbr2	transforming growth factor, beta receptor 2
chr12	37984514	37985190	677	0.7	0.00651	62	ENSRNOG00000001086	Vps37b	VPS37B, ESCRT-I subunit
chr5	153903327	153903835	509	1.07	0.00651	21315	ENSRNOG00000029427	Grhl3	grainyhead-like transcription factor 3
chr10	48292400	48293088	689	1	0.00652	52414	ENSRNOG00000002903	Specc1	sperm antigen with calponin homology and coiled-coil domains 1
chr15	93304238	93305375	1138	-0.67	0.00652	2613	ENSRNOG00000009209	Slitrk1	SLIT and NTRK-like family, member 1
chr1	72881518	72881746	229	2.09	0.00652	-1174	ENSRNOG00000018250	Tnni3	troponin I3, cardiac type
chr20	54522594	54523400	807	-0.69	0.00653	-5306	ENSRNOG00000000368	Grik2	glutamate ionotropic receptor kainate type subunit 2
chr5	165860491	165860640	150	2.47	0.00654	57879	ENSRNOG00000013498	Pex14	peroxisomal biogenesis factor 14
chr1	221429562	221430776	1215	0.67	0.00655	171	ENSRNOG00000020989	Tm7sf2	transmembrane 7 superfamily member 2
chr5	139876889	139877080	192	2.16	0.00655	-23738	ENSRNOG00000037432	Exo5	exonuclease 5
chr9	65134570	65134840	271	2.35	0.00656	24375	ENSRNOG00000014555	Aox4	aldehyde oxidase 4
chr2	243480864	243481101	238	-1.42	0.00656	-13280	ENSRNOG00000024623	RGD1309170	similar to hypothetical protein DKFZp434G072
chr1	220909051	220909616	566	0.8	0.00657	29480	ENSRNOG00000020669	Ovol1	ovo like transcriptional repressor 1
chr7	15347684	15348148	465	-1.31	0.00658	16287	ENSRNOG00000026582	RGD1310212	similar to KIAA1111-like protein
chr9	23420426	23421299	874	-0.74	0.00658	209	ENSRNOG00000048967	LOC688459	hypothetical protein LOC688459
chr1	16149191	16149831	641	-0.75	0.00659	54398	ENSRNOG00000013436	Pde7b	phosphodiesterase 7B
chr1	221301985	221302541	557	0.8	0.00659	19196	ENSRNOG00000020906	Pola2	DNA polymerase alpha 2, accessory subunit
chr19	25977421	25977714	294	1.62	0.0066	-5601	ENSRNOG00000003279	Syce2	synaptonemal complex central element protein 2
chr7	29832205	29832493	289	2.64	0.0066	192187	ENSRNOG00000006841	Ano4	anoctamin 4
chr5	82242529	82243571	1043	-0.64	0.00661	-74623	ENSRNOG00000060105	Astn2	astrotactin 2
chr6	145739516	145740360	845	-0.8	0.00662	-97	ENSRNOG00000005410	Cdca7l	cell division cycle associated 7 like
chr1	69672776	69673071	296	-0.82	0.00662	57321	ENSRNOG00000015271	Zfp418	zinc finger protein 418
chr9	112913760	112914227	468	-1	0.00662	324399	ENSRNOG00000031348	Tmem232	transmembrane protein 232
chr5	154599800	154600050	251	1.55	0.00663	1160	ENSRNOG00000011794	Tcea3	transcription elongation factor A3
chr2	5563106	5563695	590	-0.69	0.00663	16493	ENSRNOG00000014795	Nr2f1	nuclear receptor subfamily 2, group F, member 1
chr7	15410028	15410801	774	-0.55	0.00663	-3513	ENSRNOG00000030273	Zfp563	zinc finger protein 563
chr10	46581784	46582089	306	0.89	0.00664	917	ENSRNOG00000003463	Srebf1	sterol regulatory element binding transcription factor 1
chr2	108632745	108633053	309	-1.8	0.00664	1399845	ENSRNOG00000011216	Tbl1xr1	transducin (beta)-like 1 X-linked receptor 1
chr2	187996827	187997253	427	0.9	0.00664	3242	ENSRNOG00000020027	Arhgef2	Rho/Rac guanine nucleotide exchange factor 2
chr9	118966450	118967874	1425	-0.67	0.00665	117976	ENSRNOG00000016196	Dlgap1	DLG associated protein 1
chr5	153866658	153867689	1032	0.79	0.00665	22080	ENSRNOG00000031448	Stpg1	sperm-tail PG-rich repeat containing 1
chr7	117538022	117539096	1075	0.66	0.00666	36	ENSRNOG00000021732	Hsf1	heat shock transcription factor 1
chr8	116119305	116119738	434	1.03	0.00667	24671	ENSRNOG00000015718	RGD1307461	similar to RIKEN cDNA 6430571L13 gene; similar to g20 protein
chr7	141423407	141424697	1291	0.65	0.00667	291	ENSRNOG00000052990	Cers5	ceramide synthase 5
chr1	163123921	163124125	205	1.54	0.00669	5713	ENSRNOG00000014251	Capn5	calpain 5
chr17	8862076	8862332	257	2.39	0.0067	-16066	ENSRNOG00000011423	Pitx1	paired-like homeodomain 1
chr1	214253353	214253545	193	1.15	0.0067	-994	ENSRNOG00000017414	Irf7	interferon regulatory factor 7
chr1	80676699	80676878	180	1.66	0.0067	-10204	ENSRNOG00000018730	Nectin2	nectin cell adhesion molecule 2
chr14	114868096	114868889	794	0.92	0.00671	-158	ENSRNOG00000006356	RGD1562229	similar to hypothetical protein FLJ40298
chr5	107064293	107064973	681	-0.76	0.00671	-24708	ENSRNOG00000031046	Ifna1	interferon-alpha 1
chr20	4368572	4369828	1257	0.53	0.00672	-510	ENSRNOG00000000438	Rnf5	ring finger protein 5
chr7	11054186	11054536	351	1.21	0.00672	-271	ENSRNOG00000005378	Gna15	guanine nucleotide binding protein, alpha 15
chr10	94978327	94979719	1393	0.66	0.00672	236	ENSRNOG00000013728	Polg2	DNA polymerase gamma 2, accessory subunit
chr10	15240442	15242396	1955	0.57	0.00672	-171	ENSRNOG00000021615	Mettl26	methyltransferase like 26
chr10	82422582	82423181	600	1.35	0.00673	-23397	ENSRNOG00000003728	Xylt2	xylosyltransferase 2
chr1	219450231	219450928	698	0.71	0.00673	10627	ENSRNOG00000018708	Ppp1ca	protein phosphatase 1 catalytic subunit alpha
chr13	33508337	33508831	495	-0.53	0.00674	743066	ENSRNOG00000002319	Tsn	translin
chr3	1691245	1691912	668	0.89	0.00674	-106654	ENSRNOG00000026203	Pax8	paired box 8
chr12	46862370	46863688	1319	0.62	0.00675	-5387	ENSRNOG00000001151	Sirt4	sirtuin 4
chr5	63217195	63217618	424	1.8	0.00675	25085	ENSRNOG00000006345	Sec61b	Sec61 translocon beta subunit
chr10	39102762	39104231	1470	0.59	0.00675	-6033	ENSRNOG00000008144	Irf1	interferon regulatory factor 1
chr3	9182961	9184609	1649	0.66	0.00675	78843	ENSRNOG00000009951	Aif1l	allograft inflammatory factor 1-like
chr8	124611926	124613292	1367	0.67	0.00675	-213745	ENSRNOG00000013265	Tgfbr2	transforming growth factor, beta receptor 2
chr3	176958086	176960227	2142	0.61	0.00675	-26743	ENSRNOG00000015067	Abhd16b	abhydrolase domain containing 16B
chr1	221419924	221420577	654	0.73	0.00675	-61	ENSRNOG00000020982	Fau	FAU, ubiquitin like and ribosomal protein S30 fusion
chr15	67553075	67553749	675	-0.63	0.00679	-2423	ENSRNOG00000008970	Pcdh17	protocadherin 17
chr9	19435746	19436574	829	-0.63	0.00679	-12109	ENSRNOG00000010174	Enpp4	ectonucleotide pyrophosphatase/phosphodiesterase 4
chr10	72197889	72198753	865	0.7	0.0068	-286	ENSRNOG00000002852	Myo19	myosin XIX
chr6	128320694	128321234	541	1.56	0.0068	-171744	ENSRNOG00000010605	Gsc	goosecoid homeobox
chr5	25228113	25228591	479	-1.21	0.0068	81389	ENSRNOG00000039949	Rad54b	RAD54 homolog B (S. cerevisiae)
chr4	44649424	44649650	227	-1.35	0.0068	50980	ENSRNOG00000056836	Cav1	caveolin 1
chr11	89259807	89260578	772	-0.66	0.00681	139	ENSRNOG00000037851	Spidr	scaffolding protein involved in DNA repair
chr10	65328528	65329505	978	0.68	0.00682	295	ENSRNOG00000009681	Flot2	flotillin 2
chr5	160529890	160530093	204	2.69	0.00682	90342	ENSRNOG00000014197	Tmem51	transmembrane protein 51
chr1	47152617	47153188	572	1.16	0.00682	-9491	ENSRNOG00000018158	Tmem181	transmembrane protein 181
chr10	89085668	89085821	154	1.09	0.00682	-860	ENSRNOG00000020238	Plekhh3	pleckstrin homology, MyTH4 and FERM domain containing H3
chr7	12741258	12741455	198	1.18	0.00683	-108	ENSRNOG00000013220	Arhgap45	Rho GTPase activating protein 45
chr20	31312816	31314227	1412	0.66	0.00683	504	ENSRNOG00000024839	Tysnd1	trypsin domain containing 1
chr5	170173233	170173612	380	1.98	0.00683	505892	ENSRNOG00000050137	Ajap1	adherens junctions associated protein 1
chr3	10309672	10310288	617	1.25	0.00684	-40366	ENSRNOG00000009139	Fubp3	far upstream element binding protein 3
chr3	149048683	149049525	843	1.13	0.00684	66105	ENSRNOG00000010538	Commd7	COMM domain containing 7
chr16	74782009	74782394	386	-0.92	0.00684	29547	ENSRNOG00000024650	Ckap2	cytoskeleton associated protein 2
chr12	27034284	27034954	671	-0.9	0.00685	-209441	ENSRNOG00000047842	Mir6322	microRNA 6322
chr3	12115456	12115883	428	1.01	0.00686	-85793	ENSRNOG00000022274	Slc2a8	solute carrier family 2 member 8
chr6	25619647	25620584	938	0.72	0.00686	-3121	ENSRNOG00000052357	Fosl2	FOS like 2, AP-1 transcription factor subunit
chr6	58548486	58549385	900	-0.87	0.00687	80745	ENSRNOG00000006867	Etv1	ets variant 1
chr6	26820378	26821835	1458	0.65	0.00687	-296	ENSRNOG00000008047	Khk	ketohexokinase
chrX	106663201	106663416	216	-1.78	0.00687	52082	ENSRNOG00000028585	Tceal8	transcription elongation factor A like 8
chr10	62296846	62297803	958	0.55	0.00688	-2014	ENSRNOG00000046282	Mir6326	microRNA 6326
chr7	37889281	37889820	540	-0.94	0.00689	76720	ENSRNOG00000004284	Btg1	BTG anti-proliferation factor 1
chr16	49819739	49820589	851	-0.76	0.00689	60	ENSRNOG00000013391	Sorbs2	sorbin and SH3 domain containing 2
chr3	8060095	8060244	150	1.8	0.00689	175348	ENSRNOG00000013933	Med27	mediator complex subunit 27
chr12	39743757	39744263	507	0.92	0.00689	25470	ENSRNOG00000021440	Pptc7	PTC7 protein phosphatase homolog
chr16	17545515	17545711	197	1.25	0.0069	6758	ENSRNOG00000010813	Tspan14	tetraspanin 14
chr16	68841987	68842530	544	-1.21	0.0069	-9397	ENSRNOG00000012218	Poteg	POTE ankyrin domain family, member G
chr1	101682235	101682526	292	1	0.00691	201	ENSRNOG00000021017	Car11	carbonic anhydrase 11
chr15	33237667	33238141	475	1.19	0.00692	12642	ENSRNOG00000013317	RGD1565222	similar to RIKEN cDNA 4931414P19
chr3	3979167	3980692	1526	0.65	0.00692	-28915	ENSRNOG00000019322	Notch1	notch 1
chr1	101115716	101115976	261	1.21	0.00692	-128	ENSRNOG00000035560	Mir150	microRNA 150
chr7	120919550	120920312	763	0.63	0.00693	-670	ENSRNOG00000014440	Josd1	Josephin domain containing 1
chr1	176493971	176494552	582	1.07	0.00693	113204	ENSRNOG00000017021	Galnt18	polypeptide N-acetylgalactosaminyltransferase 18
chr8	130016323	130016930	608	0.77	0.00693	7054	ENSRNOG00000019262	Trak1	trafficking kinesin protein 1
chr1	198458917	198459768	852	0.7	0.00695	783	ENSRNOG00000055082	Maz	MYC associated zinc finger protein
chr7	77584578	77585072	495	-1.07	0.00696	-94143	ENSRNOG00000004846	Atp6v1c1	ATPase H+ transporting V1 subunit C1
chr15	103282454	103282892	439	-1.56	0.00696	57566	ENSRNOG00000009661	Tgds	TDP-glucose 4,6-dehydratase
chr1	85162128	85162800	673	0.59	0.00696	2	ENSRNOG00000019883	Pak4	p21 (RAC1) activated kinase 4
chr12	41507121	41508369	1249	0.59	0.00696	-39	ENSRNOG00000059344	Tpcn1	two pore segment channel 1
chr10	57162206	57163071	866	0.74	0.00697	34	ENSRNOG00000019604	Pld2	phospholipase D2
chr19	56147469	56148025	557	1.16	0.00698	10843	ENSRNOG00000016920	Spire2	spire-type actin nucleation factor 2
chr7	11783467	11784983	1517	0.58	0.00698	-116	ENSRNOG00000019247	Plekhj1	pleckstrin homology domain containing J1
chr18	27725142	27726300	1159	0.62	0.00698	-27	ENSRNOG00000019450	Etf1	eukaryotic translation termination factor 1
chr1	88104017	88104318	302	1.36	0.00698	-5383	ENSRNOG00000024036	Fam98c	family with sequence similarity 98, member C
chr5	100814658	100815076	419	1.32	0.00699	163035	ENSRNOG00000010484	Zdhhc21	zinc finger, DHHC-type containing 21
chr19	37910736	37911271	536	0.75	0.00699	1023	ENSRNOG00000019494	Psmb10	proteasome subunit beta 10
chr12	23514629	23515490	862	0.69	0.007	73	ENSRNOG00000001426	Prkrip1	Prkr interacting protein 1 (IL11 inducible)
chr16	41233637	41234323	687	-0.69	0.00701	115	ENSRNOG00000000108	Aga	aspartylglucosaminidase
chr7	117786653	117788720	2068	0.63	0.00701	-815	ENSRNOG00000016204	Lrrc24	leucine rich repeat containing 24
chr12	36593645	36594722	1078	0.65	0.00701	126	ENSRNOG00000022171	Dhx37	DEAH-box helicase 37
chr7	117772755	117773614	860	0.69	0.00702	-129	ENSRNOG00000032446	Recql4	RecQ like helicase 4
chr4	162935233	162935388	156	-1.53	0.00702	1116	ENSRNOG00000059538	Clec2g	C-type lectin domain family 2, member G
chr1	94606098	94606764	667	-0.64	0.00703	4413	ENSRNOG00000027724	Plekhf1	pleckstrin homology and FYVE domain containing 1
chr10	13128357	13129703	1347	0.75	0.00703	210	ENSRNOG00000058561	Srrm2	serine/arginine repetitive matrix 2
chr12	38303294	38304450	1157	0.63	0.00704	115	ENSRNOG00000001243	Zcchc8	zinc finger CCHC-type containing 8
chr9	32023098	32023525	428	-1	0.00704	-1214	ENSRNOG00000012045	Adgrb3	adhesion G protein-coupled receptor B3
chr3	141101912	141102228	317	-1.65	0.00704	309100	ENSRNOG00000012728	Nkx2-2	NK2 homeobox 2
chr1	219345531	219346441	911	0.62	0.00704	-55	ENSRNOG00000018391	Cdk2ap2	cyclin-dependent kinase 2 associated protein 2
chr1	220966430	220967141	712	0.79	0.00704	7810	ENSRNOG00000061012	Kat5	lysine acetyltransferase 5
chr13	102455966	102456347	382	1.47	0.00706	187219	ENSRNOG00000002309	Hlx	H2.0-like homeobox
chr10	86691061	86691562	502	0.64	0.00706	-497	ENSRNOG00000009329	Nr1d1	nuclear receptor subfamily 1, group D, member 1
chr8	48820986	48821895	910	0.65	0.00706	15757	ENSRNOG00000012420	Bcl9l	B-cell CLL/lymphoma 9-like
chr20	12482743	12483184	442	1.07	0.00707	53654	ENSRNOG00000001245	Pcbp3	poly(rC) binding protein 3
chr1	234719710	234720313	604	-0.75	0.00707	-15156	ENSRNOG00000012872	Carnmt1	carnosine N-methyltransferase 1
chr12	40618114	40618544	431	0.97	0.00708	-1048	ENSRNOG00000001348	Erp29	endoplasmic reticulum protein 29
chr18	14409343	14410240	898	-0.76	0.00708	-393079	ENSRNOG00000014775	Nol4	nucleolar protein 4
chr10	106292372	106292638	267	1.12	0.0071	-14528	ENSRNOG00000002807	2022-09-09	septin 9
chr1	32910544	32911292	749	-0.77	0.0071	-267147	ENSRNOG00000012720	Irx4	iroquois homeobox 4
chr1	93736296	93736989	694	-0.72	0.0071	667568	ENSRNOG00000014463	Uri1	URI1, prefoldin-like chaperone
chr8	72765574	72766449	876	0.71	0.0071	295	ENSRNOG00000018081	Lactb	lactamase, beta
chr10	47452826	47454041	1216	0.62	0.00711	-136	ENSRNOG00000032492	Usp22	ubiquitin specific peptidase 22
chr1	8877736	8878654	919	-0.63	0.00712	-59	ENSRNOG00000011540	Vta1	vesicle trafficking 1
chr7	141499349	141499905	557	1.32	0.00712	-4842	ENSRNOG00000059801	Lima1	LIM domain and actin binding 1
chr8	71261780	71262028	249	1.76	0.00715	45893	ENSRNOG00000015953	Oaz2	ornithine decarboxylase antizyme 2
chr16	32163142	32163548	407	-1.26	0.00716	62432	ENSRNOG00000010358	Sh3rf1	SH3 domain containing ring finger 1
chr3	148933056	148933557	502	0.79	0.00716	160048	ENSRNOG00000010361	Kif3b	kinesin family member 3B
chr12	40695161	40695647	487	0.78	0.00717	-116	ENSRNOG00000001351	Trafd1	TRAF type zinc finger domain containing 1
chr7	126990677	126991189	513	0.83	0.00718	67123	ENSRNOG00000017022	Cerk	ceramide kinase
chr8	72284130	72285603	1474	0.69	0.00718	4	ENSRNOG00000017714	Usp3	ubiquitin specific peptidase 3
chr6	68699071	68699220	150	-3.22	0.00718	-1272081	ENSRNOG00000047891	Foxg1	forkhead box G1
chr16	20153195	20153473	279	0.92	0.00719	-50	ENSRNOG00000033912	Fcho1	FCH domain only 1
chr8	65686243	65687310	1068	0.66	0.0072	129	ENSRNOG00000012868	Uaca	uveal autoantigen with coiled-coil domains and ankyrin repeats
chr7	140311810	140312215	406	0.91	0.0072	-3356	ENSRNOG00000054274	Cacnb3	calcium voltage-gated channel auxiliary subunit beta 3
chr2	229660056	229660433	378	-0.81	0.00721	58427	ENSRNOG00000009345	Ugt8	UDP glycosyltransferase 8
chr2	187318697	187319004	308	1	0.00721	-3565	ENSRNOG00000022101	Crabp2	cellular retinoic acid binding protein 2
chr10	36296460	36296736	277	2.06	0.00721	25758	ENSRNOG00000029205	Zfp354c	zinc finger protein 354C
chr12	24180264	24181148	885	0.55	0.00722	-231	ENSRNOG00000001448	Hip1	huntingtin interacting protein 1
chr4	88694123	88695351	1229	-0.54	0.00722	154	ENSRNOG00000006893	Ppm1k	protein phosphatase, Mg2+/Mn2+ dependent, 1K
chr1	198258312	198258496	185	2.02	0.00722	-1092	ENSRNOG00000019914	Fam57b	family with sequence similarity 57, member B
chr8	67491505	67492705	1201	0.74	0.00723	-75094	ENSRNOG00000006723	Itga11	integrin subunit alpha 11
chr5	155838562	155839515	954	0.68	0.00723	44810	ENSRNOG00000013566	LOC690206	hypothetical protein LOC690206
chr10	103945152	103946445	1294	0.69	0.00723	-10220	ENSRNOG00000032780	Mrpl58	mitochondrial ribosomal protein L58
chr18	33443152	33443451	300	1.31	0.00723	-2135		Kctd16	potassium channel tetramerization domain containing 16
chr8	6235404	6236250	847	-0.68	0.00724	140	ENSRNOG00000043410	LOC654482	hypothetical protein LOC654482
chr1	165944394	165944624	231	1.16	0.00724	-23189	ENSRNOG00000049574	Mir3102	microRNA 3102
chr1	64449032	64449572	541	-0.8	0.00724	-2484	ENSRNOG00000053450	Myadm	myeloid-associated differentiation marker
chr8	117306215	117307886	1672	0.57	0.00725	-288	ENSRNOG00000025071	Qrich1	glutamine-rich 1
chr5	151837003	151837834	832	0.7	0.00725	18837	ENSRNOG00000058156	Zdhhc18	zinc finger, DHHC-type containing 18
chr7	28762251	28762809	559	-0.7	0.00726	113	ENSRNOG00000005102	Washc3	WASH complex subunit 3
chr14	77231514	77232145	632	-0.82	0.00726	-9824	ENSRNOG00000005338	Drd5	dopamine receptor D5
chr10	13914361	13915742	1382	0.58	0.00726	-162	ENSRNOG00000010771	Pkd1	polycystic kidney disease 1
chr20	41523689	41524043	355	-2.15	0.00727	257300	ENSRNOG00000000543	Frk	fyn-related Src family tyrosine kinase
chr10	13843801	13845039	1239	0.62	0.00727	581	ENSRNOG00000009667	Mlst8	MTOR associated protein, LST8 homolog
chr4	151986613	151987377	765	0.73	0.00727	102		Fbxl14	F-box and leucine-rich repeat protein 14
chr7	2874997	2876559	1563	0.67	0.00727	33344	ENSRNOG00000054140	Myl6l	myosin, light polypeptide 6, alkali, smooth muscle and non-muscle-like
chr20	8399102	8399852	751	1.21	0.00728	-15389	ENSRNOG00000000531	Ccdc167	coiled-coil domain containing 167
chr11	3119160	3120296	1137	-0.59	0.00728	473863	ENSRNOG00000000715	Pou1f1	POU class 1 homeobox 1
chr3	14341014	14341508	495	1.31	0.00728	44268	ENSRNOG00000018901	Rab14	RAB14, member RAS oncogene family
chr8	14425800	14426257	458	1.56	0.0073	-52135	ENSRNOG00000008972	Mtnr1b	melatonin receptor 1B
chr6	111049267	111049830	564	1.03	0.0073	-10	ENSRNOG00000011334	Tmem63c	transmembrane protein 63c
chr10	72544408	72545371	964	0.68	0.0073	251	ENSRNOG00000027654	Appbp2	amyloid beta precursor protein binding protein 2
chr3	152551779	152552730	952	0.78	0.0073	-559	ENSRNOG00000057817	Epb41l1	erythrocyte membrane protein band 4.1-like 1
chr20	3815487	3816404	918	0.71	0.00731	-112	ENSRNOG00000000467	Ring1	ring finger protein 1
chr3	55451358	55452252	895	-0.66	0.00731	-7	ENSRNOG00000006731	Spc25	SPC25, NDC80 kinetochore complex component
chr12	47073548	47074725	1178	0.59	0.00731	-63	ENSRNOG00000011222	Dynll1	dynein light chain LC8-type 1
chr1	101360914	101361131	218	1.17	0.00733	-52	ENSRNOG00000020746	Lin7b	lin-7 homolog B, crumbs cell polarity complex component
chr7	120371205	120371601	397	1.12	0.00734	9052	ENSRNOG00000011170	RGD1359634	similar to RIKEN cDNA 1700088E04
chr5	156581368	156582836	1469	0.65	0.00734	370	ENSRNOG00000014445	Hp1bp3	heterochromatin protein 1, binding protein 3
chr7	12595461	12595845	385	0.83	0.00734	2717	ENSRNOG00000026435	Arid3a	AT-rich interaction domain 3A
chr6	137232036	137232270	235	1.17	0.00734	4048	ENSRNOG00000028629	Akt1	AKT serine/threonine kinase 1
chr14	61084924	61085247	324	2.21	0.00736	-51660	ENSRNOG00000003844	Dhx15	DEAH-box helicase 15
chr17	12230141	12230622	482	-1.07	0.00736	-30720	ENSRNOG00000011668	Nfil3	nuclear factor, interleukin 3 regulated
chr12	40679765	40681054	1290	0.65	0.00737	-36	ENSRNOG00000001350	Naa25	N(alpha)-acetyltransferase 25, NatB auxiliary subunit
chr2	207599925	207600357	433	1.19	0.00737	-58499	ENSRNOG00000014479	Cttnbp2nl	CTTNBP2 N-terminal like
chr2	203998218	203998367	150	1.85	0.00737	33730	ENSRNOG00000030019	Atp1a1	ATPase Na+/K+ transporting subunit alpha 1
chr8	33886232	33886856	625	-0.77	0.00739	70158	ENSRNOG00000008941	Ets1	ETS proto-oncogene 1, transcription factor
chr3	9486907	9487597	691	0.66	0.0074	83412	ENSRNOG00000050781	Qrfp	pyroglutamylated RFamide peptide
chr10	104556547	104556832	286	1.02	0.00742	7809	ENSRNOG00000006359	Galk1	galactokinase 1
chr15	70009967	70010418	452	-0.86	0.00742	389795	ENSRNOG00000008986	Diaph3	diaphanous-related formin 3
chr7	15489168	15490027	860	-0.61	0.00743	-5764	ENSRNOG00000004501	Morc2b	microrchidia 2B
chr12	50282101	50282355	255	1.39	0.00743	12881	ENSRNOG00000061004	Asphd2	aspartate beta-hydroxylase domain containing 2
chr10	51668614	51669559	946	1.04	0.00744	109899	ENSRNOG00000003669	Myocd	myocardin
chr2	113265901	113266569	669	-0.78	0.00744	79316	ENSRNOG00000024089	Fndc3b	fibronectin type III domain containing 3B
chr14	29316983	29317471	489	-1.38	0.00744	-460912	ENSRNOG00000030149	Adgrl3	adhesion G protein-coupled receptor L3
chr8	131565471	131566379	909	0.98	0.00744	-165801	ENSRNOG00000035641	Mir138-1	microRNA 138-1
chr1	11968994	11969145	152	0.95	0.00744	-1021	ENSRNOG00000059852	Rn5-8s	5.8S ribosomal RNA
chr8	124617441	124617776	336	1.12	0.00746	-218745	ENSRNOG00000013265	Tgfbr2	transforming growth factor, beta receptor 2
chr5	165923657	165923859	203	1.75	0.00746	835	ENSRNOG00000013603	Dffa	DNA fragmentation factor subunit alpha
chr8	91484110	91484871	762	-0.74	0.00747	20262	ENSRNOG00000009928	Bckdhb	branched chain keto acid dehydrogenase E1 subunit beta
chr15	5485913	5487232	1320	-0.6	0.00748	-19493	ENSRNOG00000029659	Spetex-2A	Spetex-2A protein
chr1	190369825	190370862	1038	-0.71	0.00749	171		Thumpd1	THUMP domain containing 1
chr7	124020041	124021200	1160	0.58	0.00751	-47	ENSRNOG00000022877	Poldip3	DNA polymerase delta interacting protein 3
chr7	11353270	11353927	658	0.76	0.00753	-2418	ENSRNOG00000020407	Atcay	ATCAY, caytaxin
chr8	13658225	13658879	655	-0.78	0.00753	22318	ENSRNOG00000056092	Hephl1	hephaestin-like 1
chr1	15792730	15793143	414	-1.1	0.00753	-6916	ENSRNOG00000058050	Bclaf1	BCL2-associated transcription factor 1
chr20	6960684	6961586	903	0.62	0.00754	8	ENSRNOG00000000527	Mtch1	mitochondrial carrier 1
chr10	64549121	64550605	1485	0.72	0.00754	282	ENSRNOG00000008178	Nxn	nucleoredoxin
chrX	46903049	46903685	637	-0.78	0.00754	120735	ENSRNOG00000029408	Mageb16	MAGE family member B16
chr10	91866803	91867305	503	1.25	0.00755	36345	ENSRNOG00000003845	Wnt3	wingless-type MMTV integration site family, member 3
chr5	146890239	146891084	846	0.71	0.00756	7906	ENSRNOG00000006004	Phc2	polyhomeotic homolog 2
chr13	45319564	45320141	578	-0.82	0.00757	-997	ENSRNOG00000003866	Cxcr4	C-X-C motif chemokine receptor 4
chr2	98252360	98253456	1097	-0.57	0.00757	-17	ENSRNOG00000008748	Pex2	peroxisomal biogenesis factor 2
chr18	57746223	57746975	753	-1.03	0.00757	92309	ENSRNOG00000019134	Htr4	5-hydroxytryptamine receptor 4
chr17	43688546	43690119	1574	-0.54	0.00757	-22	ENSRNOG00000021198	Hist1h2bh	histone cluster 1, H2bh
chr4	178389585	178390041	457	-1.34	0.00757	51734	ENSRNOG00000027869	Sox5	SRY box 5
chr8	48657349	48658842	1494	0.62	0.00758	-34	ENSRNOG00000009799	Dpagt1	dolichyl-phosphate N-acetylglucosaminephosphotransferase 1
chr18	25183413	25183724	312	1.46	0.00758	19921	ENSRNOG00000012852	Bin1	bridging integrator 1
chr4	23480931	23481082	152	-2.13	0.00759	237040	ENSRNOG00000008594	RGD1564345	similar to RIKEN cDNA 4921511H03
chr5	151212555	151213489	935	0.68	0.00759	1680	ENSRNOG00000042855	Ahdc1	AT hook, DNA binding motif, containing 1
chr15	100178078	100178738	661	-0.7	0.0076	-1471	ENSRNOG00000035657	Mir17	microRNA 17
chr10	109664966	109665913	948	0.66	0.0076	-242	ENSRNOG00000036693	Slc25a10	solute carrier family 25 member 10
chr1	219418335	219419107	773	0.64	0.00761	-5833	ENSRNOG00000021689	Rps6kb2	ribosomal protein S6 kinase B2
chr19	55380407	55381837	1431	0.57	0.00762	-443	ENSRNOG00000013970	Cdt1	chromatin licensing and DNA replication factor 1
chr1	198837526	198837675	150	1.86	0.00764	62763	ENSRNOG00000018877	Zfp689	zinc finger protein 689
chr10	65454231	65455685	1455	0.62	0.00764	300	ENSRNOG00000023381	Proca1	protein interacting with cyclin A1
chr10	82829725	82829996	272	1.18	0.00764	9404	ENSRNOG00000004155	Samd14	sterile alpha motif domain containing 14
chr20	7930355	7930582	228	1.13	0.00765	480	ENSRNOG00000000506	Tead3	TEA domain transcription factor 3
chr12	40501813	40502244	432	0.97	0.00765	-8349	ENSRNOG00000001345	Mapkapk5	mitogen-activated protein kinase-activated protein kinase 5
chr3	11391673	11392546	874	0.7	0.00765	-22	ENSRNOG00000013442	Ciz1	CDKN1A interacting zinc finger protein 1
chr10	64360026	64360969	944	0.65	0.00765	15318	ENSRNOG00000055236	Gemin4	gem (nuclear organelle) associated protein 4
chr8	22757953	22758234	282	1.12	0.00766	7669	ENSRNOG00000009946	Ldlr	low density lipoprotein receptor
chr3	104950881	104951352	472	1.11	0.00768	263872	ENSRNOG00000026053	Grem1	gremlin 1, DAN family BMP antagonist
chr5	147246060	147246638	579	0.88	0.0077	-11329	ENSRNOG00000000123	Rnf19b	ring finger protein 19B
chr5	157535169	157536109	941	0.77	0.00771	62	ENSRNOG00000049402	Nbl1	neuroblastoma 1, DAN family BMP antagonist
chr7	120125386	120125861	476	1.01	0.00772	-123	ENSRNOG00000009360	Sh3bp1	SH3-domain binding protein 1
chr10	95211661	95212615	955	0.61	0.00772	-27	ENSRNOG00000015329	Kpna2	karyopherin subunit alpha 2
chr15	89768919	89770017	1099	-0.55	0.00772	362042	ENSRNOG00000024022	Ndfip2	Nedd4 family interacting protein 2
chr2	215925742	215926065	324	-1.42	0.00773	456356	ENSRNOG00000055613	Amy2a3	amylase 2a3
chr9	43331303	43331621	319	1.64	0.00774	313	ENSRNOG00000016995	Zap70	zeta chain of T cell receptor associated protein kinase 70
chr1	90678908	90679277	370	1.33	0.00775	6164	ENSRNOG00000022919	Chst8	carbohydrate sulfotransferase 8
chr5	103507037	103507228	192	-2.15	0.00778	27366	ENSRNOG00000006761	Sh3gl2	SH3 domain-containing GRB2-like 2
chr16	86510884	86511151	268	-1.13	0.00778	-89859	ENSRNOG00000024142	Arglu1	arginine and glutamate rich 1
chr10	107280165	107280404	240	1.07	0.00778	950	ENSRNOG00000043381	Cyth1	cytohesin 1
chr10	62482559	62483689	1131	0.84	0.00779	55607	ENSRNOG00000048395	Olr1515	olfactory receptor 1515
chr5	173288237	173289264	1028	0.62	0.0078	183	ENSRNOG00000019244	Mxra8	matrix remodeling associated 8
chr12	50315428	50316318	891	0.67	0.00781	-3	ENSRNOG00000000662	Srrd	SRR1 domain containing
chr8	48444264	48444701	438	0.83	0.00783	716	ENSRNOG00000007613	C1qtnf5	C1q and tumor necrosis factor related protein 5
chr7	12587671	12587982	312	1.1	0.00783	10543	ENSRNOG00000026435	Arid3a	AT-rich interaction domain 3A
chr10	109267064	109268007	944	0.63	0.00784	69	ENSRNOG00000004430	Cep131	centrosomal protein 131
chr6	55815669	55816152	484	-0.89	0.00784	3091	ENSRNOG00000005770	Sostdc1	sclerostin domain containing 1
chr8	71783878	71784819	942	0.62	0.00784	202	ENSRNOG00000017029	Snx1	sorting nexin 1
chr10	55554339	55555056	718	0.64	0.00785	-391	ENSRNOG00000004668	Slc25a35	solute carrier family 25, member 35
chr5	25141988	25142561	574	-0.69	0.00785	-4688	ENSRNOG00000039949	Rad54b	RAD54 homolog B (S. cerevisiae)
chr3	14675053	14675480	428	1.18	0.00786	23822	ENSRNOG00000019179	Ggta1	glycoprotein, alpha-galactosyltransferase 1
chr4	22660912	22661888	977	-0.63	0.00786	285	ENSRNOG00000022837	Slc25a40	solute carrier family 25, member 40
chr8	85557145	85557774	630	-1.11	0.00787	1345	ENSRNOG00000000201	Gsta5	glutathione S-transferase alpha 5
chr1	211293107	211293736	630	1.05	0.00787	-28140	ENSRNOG00000017243	Bnip3	BCL2/adenovirus E1B interacting protein 3
chr5	173295242	173296764	1523	0.61	0.00787	-267	ENSRNOG00000019423	Dvl1	dishevelled segment polarity protein 1
chr3	9822096	9823164	1069	0.55	0.00788	44	ENSRNOG00000007710	Usp20	ubiquitin specific peptidase 20
chr1	31055236	31055611	376	-0.93	0.00789	29	ENSRNOG00000042309	Soga3	SOGA family member 3
chr17	43817077	43817397	321	-0.76	0.00789	-2054	ENSRNOG00000046434	Hist1h2ail1	histone cluster 1, H2ai-like1
chr12	12854723	12855531	809	0.67	0.0079	-4546	ENSRNOG00000001059	Usp42	ubiquitin specific peptidase 42
chr10	1549699	1551032	1334	-0.65	0.0079	-29403	ENSRNOG00000003164	Pla2g10	phospholipase A2, group X
chr4	28349257	28349613	357	-1.25	0.0079	88229	ENSRNOG00000009711	Hepacam2	HEPACAM family member 2
chr10	14476474	14477161	688	0.78	0.0079	-16026	ENSRNOG00000016976	Clcn7	chloride voltage-gated channel 7
chr4	98608023	98608708	686	-1.06	0.00791	-14702	ENSRNOG00000005576	Rpia	ribose 5-phosphate isomerase A
chr1	198210230	198210718	489	0.68	0.00792	-51	ENSRNOG00000019721	Ypel3	yippee-like 3
chrX	134742032	134742945	914	-0.73	0.00793	263	ENSRNOG00000003875	Ocrl	OCRL, inositol polyphosphate-5-phosphatase
chr9	81222438	81222932	495	0.75	0.00794	178302	ENSRNOG00000014182	Tns1	tensin 1
chr16	21362271	21363469	1199	0.61	0.00794	85	ENSRNOG00000027257	Gmip	Gem-interacting protein
chr2	144652262	144652905	644	-0.72	0.00794	60829	ENSRNOG00000038091	Sohlh2	spermatogenesis and oogenesis specific basic helix-loop-helix 2
chr12	6883077	6883537	461	1.01	0.00796	-4195	ENSRNOG00000000907	Alox5ap	arachidonate 5-lipoxygenase activating protein
chr3	148218475	148219002	528	0.76	0.00796	3151	ENSRNOG00000021750	Id1	inhibitor of DNA binding 1, HLH protein
chr1	199787326	199787943	618	1.21	0.00796	35751	ENSRNOG00000042592	Rgs10	regulator of G-protein signaling 10
chr10	72212169	72212591	423	1.26	0.00797	13773	ENSRNOG00000002852	Myo19	myosin XIX
chr1	19375452	19376564	1113	-0.61	0.00797	293	ENSRNOG00000011245	Arhgap18	Rho GTPase activating protein 18
chr3	11316725	11317685	961	0.55	0.00797	-123	ENSRNOG00000011884	Golga2	golgin A2
chr1	266278859	266279217	359	0.98	0.00797	23241	ENSRNOG00000019968	Trim8	tripartite motif-containing 8
chr3	131351373	131351690	318	-0.7	0.00799	-55	ENSRNOG00000008088	Btbd3	BTB domain containing 3
chr17	11808386	11810793	2408	-0.57	0.00801	-46935	ENSRNOG00000010882	Sptlc1	serine palmitoyltransferase, long chain base subunit 1
chr20	7752897	7754174	1278	0.63	0.00802	-8791	ENSRNOG00000000501	Zfp523	zinc finger protein 523
chr2	8732565	8733021	457	-0.63	0.00802	-374	ENSRNOG00000045649	Arrdc3	arrestin domain containing 3
chr8	68023653	68025108	1456	0.63	0.00803	-155366	ENSRNOG00000034272	Pias1	protein inhibitor of activated STAT, 1
chr15	46784215	46784957	743	0.75	0.00804	-377	ENSRNOG00000011634	Xkr6	XK related 6
chr1	265053996	265054224	229	1.71	0.00806	25900		LOC100911827	uncharacterized LOC100911827
chr18	15964566	15965205	640	-0.91	0.00809	-43205	ENSRNOG00000016562	Zfp24	zinc finger protein 24
chr12	16083642	16084418	777	0.61	0.00809	-236	ENSRNOG00000055583	Ttyh3	tweety family member 3
chr1	28736044	28737143	1100	-0.6	0.00811	-136500	ENSRNOG00000021442	Hddc2	HD domain containing 2
chr12	38872952	38873228	277	0.82	0.00811	43144	ENSRNOG00000048050	Tmem120b	transmembrane protein 120B
chr13	54889516	54889797	282	-1.51	0.00811	-63085		Mir181a-1	microRNA 181a-1
chr9	91340299	91340554	256	-1.69	0.00813	343041	ENSRNOG00000029735	Pid1	phosphotyrosine interaction domain containing 1
chr12	39399641	39399973	333	1.25	0.00814	-3765	ENSRNOG00000001296	P2rx7	purinergic receptor P2X 7
chrX	79908275	79908852	578	-0.79	0.00814	234338	ENSRNOG00000049192	Hmgn5	high mobility group nucleosome binding domain 5
chr3	152809776	152810930	1155	0.66	0.00816	-49993	ENSRNOG00000020246	Myl9	myosin light chain 9
chrX	111855670	111856280	611	-0.64	0.00816	31931	ENSRNOG00000056135	Tsc22d3	TSC22 domain family, member 3
chr7	11687651	11688052	402	1.13	0.00817	10512	ENSRNOG00000019682	Timm13	translocase of inner mitochondrial membrane 13
chr1	165894944	165895150	207	1.47	0.00818	-3420	ENSRNOG00000025075	Relt	RELT tumor necrosis factor receptor
chr10	104155022	104156170	1149	0.59	0.00819	-209	ENSRNOG00000003797	Mrps7	mitochondrial ribosomal protein S7
chr1	156304307	156304626	320	2.18	0.00819	-7941	ENSRNOG00000018987	Crebzf	CREB/ATF bZIP transcription factor
chr7	118446211	118446573	363	1.05	0.00819	-42106	ENSRNOG00000050497	Zfp7	zinc finger protein 7
chr10	109903851	109904883	1033	0.8	0.0082	5279	ENSRNOG00000050315	Dcxr	dicarbonyl and L-xylulose reductase
chr2	253915669	253916307	639	-0.97	0.00821	-1224102	ENSRNOG00000004978	Prkacb	protein kinase cAMP-activated catalytic subunit beta
chr10	62119509	62119700	192	1.76	0.00822	65269	ENSRNOG00000003123	Rpa1	replication protein A1
chr3	93697407	93698632	1226	0.63	0.00822	116	ENSRNOG00000008663	Nat10	N-acetyltransferase 10
chr16	32777900	32778451	552	-0.68	0.00822	-24898	ENSRNOG00000011775	Mfap3l	microfibrillar-associated protein 3-like
chr7	135837850	135838029	180	1.76	0.00823	12602	ENSRNOG00000022507	Twf1	twinfilin actin-binding protein 1
chr20	29632578	29632801	224	1.33	0.00823	-22536	ENSRNOG00000061544	Spock2	SPARC/osteonectin, cwcv and kazal like domains proteoglycan 2
chr3	44085847	44086716	870	-0.94	0.00824	-276	ENSRNOG00000021472	Ermn	ermin
chr3	86075454	86075847	394	-1.22	0.00824	654482	ENSRNOG00000029798	Lrrc4c	leucine rich repeat containing 4C
chr5	154820265	154821303	1039	0.85	0.00825	-10954	ENSRNOG00000022402	Luzp1	leucine zipper protein 1
chr12	46697779	46698447	669	0.65	0.00826	20242	ENSRNOG00000022014	Rab35	RAB35, member RAS oncogene family
chr15	87070724	87070966	243	-2.11	0.00826	-633495	ENSRNOG00000024237	Scel	sciellin
chr5	150925376	150925665	290	1.34	0.00827	206	ENSRNOG00000024312	Xkr8	XK related 8
chr1	137106113	137106763	651	-1.12	0.00828	92166	ENSRNOG00000010964	Akap13	A-kinase anchoring protein 13
chr2	149482208	149482622	415	-0.97	0.00828	-37867	ENSRNOG00000013902	P2ry12	purinergic receptor P2Y12
chr10	93810458	93811117	660	0.93	0.00828	-581	ENSRNOG00000052840	Tanc2	tetratricopeptide repeat, ankyrin repeat and coiled-coil containing 2
chr19	54664421	54664892	472	0.98	0.00829	-12276	ENSRNOG00000046599	Klhdc4	kelch domain containing 4
chr6	126443228	126443678	451	1.32	0.00829	9227	ENSRNOG00000052549	Chga	chromogranin A
chr8	116761616	116761849	234	0.83	0.00832	3106	ENSRNOG00000019363	Fam212a	family with sequence similarity 212, member A
chr8	48564072	48565135	1064	0.59	0.00833	-6719	ENSRNOG00000039086	Ccdc153	coiled-coil domain containing 153
chr17	10364406	10365142	737	0.58	0.00834	-204	ENSRNOG00000018122	Tspan17	tetraspanin 17
chr16	32759115	32759881	767	-0.86	0.00835	-6220	ENSRNOG00000011775	Mfap3l	microfibrillar-associated protein 3-like
chr3	113267306	113267783	478	1.07	0.00835	9857	ENSRNOG00000014230	Map1a	microtubule-associated protein 1A
chr8	116964691	116965715	1025	0.76	0.00835	193	ENSRNOG00000030714	Bsn	bassoon (presynaptic cytomatrix protein)
chr7	120779661	120780974	1314	0.6	0.00835	-15306	ENSRNOG00000051170	Ddx17	DEAD-box helicase 17
chr5	138851695	138851995	301	1.48	0.00838	-154204	ENSRNOG00000008979	Guca2b	guanylate cyclase activator 2B
chr17	69653453	69653667	215	-1.01	0.00838	-610	ENSRNOG00000038319	Akr1c19	aldo-keto reductase family 1, member C19
chr6	98283693	98284988	1296	-0.65	0.0084	-20	ENSRNOG00000021919	Rhoj	ras homolog family member J
chr13	52147246	52147813	568	-1.18	0.0084	-38	ENSRNOG00000051548	Lmod1	leiomodin 1
chr11	70618094	70619015	922	0.75	0.00841	-152	ENSRNOG00000001789	Zfp148	zinc finger protein 148
chr19	24551555	24552307	753	1.27	0.00841	6613	ENSRNOG00000003755	Clgn	calmegin
chr5	29869786	29871096	1311	-0.52	0.00841	-51	ENSRNOG00000009389	Ripk2	receptor-interacting serine-threonine kinase 2
chr5	156367565	156367839	275	1.49	0.00841	-28993	ENSRNOG00000014368	Eif4g3	eukaryotic translation initiation factor 4 gamma, 3
chr7	71330559	71331131	573	1.19	0.00841	36705	ENSRNOG00000052289	Ptdss1	phosphatidylserine synthase 1
chr1	24055714	24056619	906	-0.64	0.00842	206	ENSRNOG00000011161	Slc2a12	solute carrier family 2 member 12
chr5	155410221	155411291	1071	0.73	0.00842	293	ENSRNOG00000022039	Zbtb40	zinc finger and BTB domain containing 40
chr10	89915734	89916887	1154	0.65	0.00842	89	ENSRNOG00000036798	Dusp3	dual specificity phosphatase 3
chr5	166742025	166742656	632	0.84	0.00843	-15547	ENSRNOG00000016949	Slc25a33	solute carrier family 25 member 33
chr1	176445052	176445317	266	1.87	0.00843	162281	ENSRNOG00000017021	Galnt18	polypeptide N-acetylgalactosaminyltransferase 18
chr10	34138159	34138411	253	-2.02	0.00843	-11432	ENSRNOG00000052620	Rack1	receptor for activated C kinase 1
chr8	62616097	62616889	793	1.04	0.00844	-2185	ENSRNOG00000019677	Arid3b	AT-rich interaction domain 3B
chr13	49312225	49312581	357	1.16	0.00845	1535	ENSRNOG00000009033	Cntn2	contactin 2
chrX	43497209	43498321	1113	-0.63	0.00846	-3	ENSRNOG00000003763	Prdx4	peroxiredoxin 4
chr7	33915854	33916560	707	-0.72	0.00846	-85299	ENSRNOG00000004148	Cdk17	cyclin-dependent kinase 17
chr2	88413273	88414383	1111	-0.6	0.00846	184	ENSRNOG00000010891	Lrrcc1	leucine rich repeat and coiled-coil centrosomal protein 1
chr1	219640095	219642157	2063	0.63	0.00847	-832	ENSRNOG00000019145	Kdm2a	lysine demethylase 2A
chr10	85746713	85746900	188	1.22	0.00848	2145	ENSRNOG00000004132	Lasp1	LIM and SH3 protein 1
chr5	126442091	126443787	1697	0.64	0.00848	-47284	ENSRNOG00000007837	Acot11	acyl-CoA thioesterase 11
chr10	108424785	108425706	922	0.72	0.00848	-51	ENSRNOG00000045791	Eif4a3	eukaryotic translation initiation factor 4A3
chr5	147822621	147823767	1147	0.66	0.00848	5255	ENSRNOG00000047578	Ccdc28b	coiled coil domain containing 28B
chr20	8655838	8656270	433	1.31	0.00848	-40394	ENSRNOG00000059659	Zfand3	zinc finger AN1-type containing 3
chr2	100677095	100678054	960	-0.51	0.00849	164	ENSRNOG00000010084	Ythdf3	YTH N(6)-methyladenosine RNA binding protein 3
chr19	54245261	54246584	1324	0.65	0.0085	-35	ENSRNOG00000017817	Cox4i1	cytochrome c oxidase subunit 4i1
chr5	25720746	25721258	513	-0.62	0.00852	54	ENSRNOG00000016187	Tmem67	transmembrane protein 67
chr16	55356205	55356759	555	-1.09	0.00854	203734	ENSRNOG00000000109	Fgf20	fibroblast growth factor 20
chr10	107538313	107538648	336	0.99	0.00856	984	ENSRNOG00000003386	Rbfox3	RNA binding protein, fox-1 homolog 3
chr5	151255510	151256422	913	0.71	0.00856	-14879	ENSRNOG00000009805	Wasf2	WAS protein family, member 2
chr5	157572276	157573549	1274	0.71	0.00856	270	ENSRNOG00000042696	Minos1	mitochondrial inner membrane organizing system 1
chr1	142197313	142198774	1462	0.68	0.00859	-862	ENSRNOG00000011352	Furin	furin (paired basic amino acid cleaving enzyme)
chr1	82109749	82109942	194	0.8	0.00859	-1643	ENSRNOG00000020417	Gsk3a	glycogen synthase kinase 3 alpha
chr1	221268260	221269464	1205	0.58	0.00859	155	ENSRNOG00000020892	Dpf2	double PHD fingers 2
chr10	97597871	97598304	434	1.05	0.00863	-15900	ENSRNOG00000003800	Rgs9	regulator of G-protein signaling 9
chr10	56487666	56487908	243	1.16	0.00863	936	ENSRNOG00000043507	Tmem95	transmembrane protein 95
chr4	70902514	70903848	1335	-0.58	0.00864	-72	ENSRNOG00000014367	Ephb6	Eph receptor B6
chr2	216509205	216510238	1034	-0.62	0.00865	-47	ENSRNOG00000017310	Rnpc3	RNA-binding region (RNP1, RRM) containing 3
chr2	180122718	180123520	803	-0.77	0.00866	170892	ENSRNOG00000010695	Pdgfc	platelet derived growth factor C
chr7	121152862	121153759	898	0.69	0.00869	72	ENSRNOG00000016875	Cbx7	chromobox 7
chr8	116686972	116687156	185	1.56	0.0087	463	ENSRNOG00000032618	Mst1r	macrophage stimulating 1 receptor
chr12	50269607	50270124	518	1.28	0.0087	519	ENSRNOG00000061004	Asphd2	aspartate beta-hydroxylase domain containing 2
chr19	57648654	57650426	1773	0.67	0.00871	254	ENSRNOG00000019766	Exoc8	exocyst complex component 8
chr7	75923848	75924307	460	1.01	0.00871	-114225		Zfp706	zinc finger protein 706
chr7	75744761	75745184	424	1	0.00872	64880		Zfp706	zinc finger protein 706
chr12	24724460	24725992	1533	0.53	0.00873	-229	ENSRNOG00000018910	Abhd11	abhydrolase domain containing 11
chr1	6695762	6696518	757	1.05	0.00874	273900	ENSRNOG00000011058	Utrn	utrophin
chr13	99826361	99826654	294	1.81	0.00874	163358	ENSRNOG00000022724	Cnih3	cornichon family AMPA receptor auxiliary protein 3
chr17	27876631	27877245	615	0.99	0.00874	36257		LOC100909970	uncharacterized LOC100909970
chr14	99780352	99781523	1172	-0.59	0.00875	26	ENSRNOG00000005203	Sec61g	Sec61 translocon gamma subunit
chr10	56663769	56664248	480	1.03	0.00875	1767	ENSRNOG00000018693	Asgr1	asialoglycoprotein receptor 1
chr5	152144907	152145926	1020	0.59	0.00875	-22733	ENSRNOG00000042411	Rps6ka1	ribosomal protein S6 kinase A1
chr1	197997174	197998077	904	0.69	0.00876	38	ENSRNOG00000019103	Cln3	ceroid-lipofuscinosis, neuronal 3
chr19	11385260	11385409	150	-1.49	0.00877	-689	ENSRNOG00000019020	Bbs2	Bardet-Biedl syndrome 2
chr16	21090039	21090225	187	2.39	0.00877	-624	ENSRNOG00000049949	Hapln4	hyaluronan and proteoglycan link protein 4
chr5	144113058	144113497	440	0.67	0.00879	-734	ENSRNOG00000025679	Stk40	serine/threonine kinase 40
chr8	97554669	97554953	285	-0.88	0.00879	19034	ENSRNOG00000028036	Adamts7	ADAM metallopeptidase with thrombospondin type 1 motif, 7
chr10	102268138	102269740	1603	0.67	0.00879	333	ENSRNOG00000028946	Cdc42ep4	CDC42 effector protein 4
chr2	116415333	116415638	306	-0.92	0.0088	-1075	ENSRNOG00000027908	Actrt3	actin-related protein T3
chr19	56219180	56219659	480	1.04	0.00881	-1339	ENSRNOG00000017209	Tubb3	tubulin, beta 3 class III
chr6	33407091	33407542	452	-0.8	0.00881	53	ENSRNOG00000021475	Ldah	lipid droplet associated hydrolase
chr10	94806794	94808089	1296	0.64	0.00881	105760		Pecam1	platelet and endothelial cell adhesion molecule 1
chr1	90826509	90827206	698	0.94	0.00881	6188		Pepd	peptidase D
chr20	8408827	8409243	417	1.64	0.00884	-24947	ENSRNOG00000000531	Ccdc167	coiled-coil domain containing 167
chr10	90264970	90265205	236	0.91	0.00884	-71	ENSRNOG00000020937	Ubtf	upstream binding transcription factor, RNA polymerase I
chr11	71601169	71602114	946	0.64	0.00888	20	ENSRNOG00000001758	Tctex1d2	Tctex1 domain containing 2
chr1	220479660	220480008	349	1.02	0.00889	298	ENSRNOG00000020247	Cnih2	cornichon family AMPA receptor auxiliary protein 2
chr3	143966418	143967254	837	-1.07	0.00889	-67466	ENSRNOG00000031840	Andpro	androgen regulated protein
chr12	48772974	48773653	680	0.69	0.0089	-15947	ENSRNOG00000000704	Cmklr1	chemerin chemokine-like receptor 1
chr19	13973122	13973352	231	-2.4	0.0089	-379438	ENSRNOG00000013878	Hmgxb4	HMG-box containing 4
chr5	152920120	152920276	157	1.09	0.00891	-68	ENSRNOG00000017087	Man1c1	mannosidase, alpha, class 1C, member 1
chr5	58876186	58876672	487	0.92	0.00891	-61186	ENSRNOG00000053729	Tesk1	testis-specific kinase 1
chr7	120460009	120460600	592	0.69	0.00892	-5167	ENSRNOG00000011507	Pick1	protein interacting with PRKCA 1
chr7	12634341	12634699	359	1.01	0.00892	1419	ENSRNOG00000033564	Cfd	complement factor D
chr7	12518390	12519445	1056	0.59	0.00893	-234	ENSRNOG00000013604	Gpx4	glutathione peroxidase 4
chr16	8857514	8858011	498	1.04	0.00893	33891	ENSRNOG00000020045	Drgx	dorsal root ganglia homeobox
chr11	72378438	72379616	1179	0.66	0.00893	-44	ENSRNOG00000038597	Dlg1	discs large MAGUK scaffold protein 1
chr12	37593327	37594842	1516	0.63	0.00894	211	ENSRNOG00000001064	Sbno1	strawberry notch homolog 1
chr1	101449141	101449323	183	0.98	0.00894	802	ENSRNOG00000020843	Ftl1	ferritin light chain 1
chr7	18948858	18949172	315	-2.18	0.00894	139957	ENSRNOG00000039136	Vom2r57	vomeronasal 2 receptor, 57
chr3	137137517	137138690	1174	-0.64	0.00895	22	ENSRNOG00000004967	Snrpb2	small nuclear ribonucleoprotein polypeptide B2
chr18	71455919	71456569	651	1.02	0.00895	60414	ENSRNOG00000018359	Smad7	SMAD family member 7
[truncated: 147 more rows]
