# Supplementary material for: Identification of Regulatory Elements in Primary Sensory Neurons Involved in Trauma-Induced Neuropathic Pain
Source: Mol Neurobiol. 2023 Oct 4;61(3):1845–59. doi: 10.1007/s12035-023-03673-5 (PMC10896855; doi:10.1007/s12035-023-03673-5)
Supplement: Supplementary file 6 — ESM 6 [file 12035_2023_3673_MOESM6_ESM.xlsx]

## Sheet: Supp Table 4
Supplemental table 4. List of transcription factor motifs enriched in genomic regions that increased in accessibility following CCI
Motif Name	Consensus	P-value	Log P-value	q-value (Benjamini)	# of Target Sequences with Motif(of 519)	% of Target Sequences with Motif	# of Background Sequences with Motif(of 49271)	% of Background Sequences with Motif
CTCF(Zf)/CD4+-CTCF-ChIP-Seq(Barski_et_al.)/Homer	AYAGTGCCMYCTRGTGGCCA	1e-06	-14.56	0.0002	28	0.0539	891.8	0.0181
RUNX1(Runt)/Jurkat-RUNX1-ChIP-Seq(GSE29180)/Homer	AAACCACARM	0.0001	-10.52	0.006	69	0.1329	3951.1	0.0801
Usf2(bHLH)/C2C12-Usf2-ChIP-Seq(GSE36030)/Homer	GTCACGTGGT	0.0001	-10.06	0.0063	31	0.0597	1327.3	0.0269
RUNX-AML(Runt)/CD4+-PolII-ChIP-Seq(Barski_et_al.)/Homer	GCTGTGGTTW	0.0001	-9.354	0.0095	50	0.0963	2689.3	0.0545
CRE(bZIP)/Promoter/Homer	CSGTGACGTCAC	0.001	-9.074	0.0101	28	0.0539	1209.8	0.0245
Fos(bZIP)/TSC-Fos-ChIP-Seq(GSE110950)/Homer	NDATGASTCAYN	0.001	-8.531	0.0145	32	0.0617	1514.9	0.0307
TFE3(bHLH)/MEF-TFE3-ChIP-Seq(GSE75757)/Homer	GTCACGTGACYV	0.001	-8.511	0.0145	13	0.025	371.5	0.0075
Isl1(Homeobox)/Neuron-Isl1-ChIP-Seq(GSE31456)/Homer	CTAATKGV	0.001	-8.227	0.0147	89	0.1715	5863.9	0.1188
BORIS(Zf)/K562-CTCFL-ChIP-Seq(GSE32465)/Homer	CNNBRGCGCCCCCTGSTGGC	0.001	-7.87	0.0187	37	0.0713	1921.6	0.0389
Sp2(Zf)/HEK293-Sp2.eGFP-ChIP-Seq(Encode)/Homer	YGGCCCCGCCCC	0.001	-7.84	0.0187	200	0.3854	15536.2	0.3149
Klf4(Zf)/mES-Klf4-ChIP-Seq(GSE11431)/Homer	GCCACACCCA	0.001	-7.771	0.0187	57	0.1098	3409.4	0.0691
Nkx6.1(Homeobox)/Islet-Nkx6.1-ChIP-Seq(GSE40975)/Homer	GKTAATGR	0.001	-7.726	0.0187	91	0.1753	6119	0.124
RUNX(Runt)/HPC7-Runx1-ChIP-Seq(GSE22178)/Homer	SAAACCACAG	0.001	-7.507	0.0187	48	0.0925	2764.9	0.056
NFIL3(bZIP)/HepG2-NFIL3-ChIP-Seq(Encode)/Homer	VTTACGTAAYNNNNN	0.001	-7.487	0.0187	27	0.052	1270.3	0.0257
E-box(bHLH)/Promoter/Homer	SSGGTCACGTGA	0.001	-7.471	0.0187	14	0.027	469.8	0.0095
c-Jun-CRE(bZIP)/K562-cJun-ChIP-Seq(GSE31477)/Homer	ATGACGTCATCY	0.001	-7.407	0.0187	24	0.0462	1079	0.0219
CREB5(bZIP)/LNCaP-CREB5.V5-ChIP-Seq(GSE137775)/Homer	VVATGACGTCAT	0.001	-6.988	0.0239	24	0.0462	1113.1	0.0226
BATF(bZIP)/Th17-BATF-ChIP-Seq(GSE39756)/Homer	DATGASTCAT	0.001	-6.959	0.0239	33	0.0636	1734.8	0.0352
Lhx3(Homeobox)/Neuron-Lhx3-ChIP-Seq(GSE31456)/Homer	ADBTAATTAR	0.01	-6.899	0.0239	58	0.1118	3616.1	0.0733
Atf3(bZIP)/GBM-ATF3-ChIP-Seq(GSE33912)/Homer	DATGASTCATHN	0.01	-6.865	0.0239	33	0.0636	1744.5	0.0354
EWS:ERG-fusion(ETS)/CADO_ES1-EWS:ERG-ChIP-Seq(SRA014231)/Homer	ATTTCCTGTN	0.01	-6.679	0.0263	43	0.0829	2499	0.0506
Barx1(Homeobox)/Stomach-Barx1.3xFlag-ChIP-Seq(GSE69483)/Homer	AAACMATTAN	0.01	-6.547	0.0287	19	0.0366	823.5	0.0167
Atf2(bZIP)/3T3L1-Atf2-ChIP-Seq(GSE56872)/Homer	NRRTGACGTCAT	0.01	-6.513	0.0287	26	0.0501	1290.4	0.0262
Rfx1(HTH)/NPC-H3K4me1-ChIP-Seq(GSE16256)/Homer	KGTTGCCATGGCAA	0.01	-6.458	0.0287	21	0.0405	959.3	0.0194
KLF1(Zf)/HUDEP2-KLF1-CutnRun(GSE136251)/Homer	VDGGGYGGGGCY	0.01	-6.442	0.0287	133	0.2563	9965.8	0.202
HLF(bZIP)/HSC-HLF.Flag-ChIP-Seq(GSE69817)/Homer	RTTATGYAAB	0.01	-6.323	0.0304	29	0.0559	1518.2	0.0308
Ap4(bHLH)/AML-Tfap4-ChIP-Seq(GSE45738)/Homer	NAHCAGCTGD	0.01	-6.318	0.0304	97	0.1869	6907.8	0.14
Fra1(bZIP)/BT549-Fra1-ChIP-Seq(GSE46166)/Homer	NNATGASTCATH	0.01	-6.28	0.0304	28	0.0539	1452.7	0.0294
ELF3(ETS)/PDAC-ELF3-ChIP-Seq(GSE64557)/Homer	ANCAGGAAGT	0.01	-6.199	0.0308	49	0.0944	3024.5	0.0613
KLF14(Zf)/HEK293-KLF14.GFP-ChIP-Seq(GSE58341)/Homer	RGKGGGCGKGGC	0.01	-6.198	0.0308	220	0.4239	17851.4	0.3618
Nanog(Homeobox)/mES-Nanog-ChIP-Seq(GSE11724)/Homer	RGCCATTAAC	0.01	-6.134	0.0308	197	0.3796	15764	0.3195
Atf1(bZIP)/K562-ATF1-ChIP-Seq(GSE31477)/Homer	GATGACGTCA	0.01	-6.056	0.0322	40	0.0771	2356.7	0.0478
RUNX2(Runt)/PCa-RUNX2-ChIP-Seq(GSE33889)/Homer	NWAACCACADNN	0.01	-6.031	0.0322	49	0.0944	3050.7	0.0618
Rfx2(HTH)/LoVo-RFX2-ChIP-Seq(GSE49402)/Homer	GTTGCCATGGCAACM	0.01	-6.006	0.0322	13	0.025	490.6	0.0099
Klf9(Zf)/GBM-Klf9-ChIP-Seq(GSE62211)/Homer	GCCACRCCCACY	0.01	-5.965	0.0323	67	0.1291	4495.2	0.0911
KLF5(Zf)/LoVo-KLF5-ChIP-Seq(GSE49402)/Homer	DGGGYGKGGC	0.01	-5.961	0.0323	165	0.3179	12928.4	0.262
JunD(bZIP)/K562-JunD-ChIP-Seq/Homer	ATGACGTCATCN	0.01	-5.796	0.0361	11	0.0212	386.3	0.0078
Atf7(bZIP)/3T3L1-Atf7-ChIP-Seq(GSE56872)/Homer	NGRTGACGTCAY	0.01	-5.793	0.0361	31	0.0597	1721.1	0.0349
JunB(bZIP)/DendriticCells-Junb-ChIP-Seq(GSE36099)/Homer	RATGASTCAT	0.01	-5.793	0.0361	28	0.0539	1504.7	0.0305
Fra2(bZIP)/Striatum-Fra2-ChIP-Seq(GSE43429)/Homer	GGATGACTCATC	0.01	-5.593	0.041	25	0.0482	1312.3	0.0266
CEBP:CEBP(bZIP)/MEF-Chop-ChIP-Seq(GSE35681)/Homer	NTNATGCAAYMNNHTGMAAY	0.01	-5.564	0.0412	7	0.0135	185.9	0.0038
GABPA(ETS)/Jurkat-GABPa-ChIP-Seq(GSE17954)/Homer	RACCGGAAGT	0.01	-5.54	0.0412	75	0.1445	5238.7	0.1062
MITF(bHLH)/MastCells-MITF-ChIP-Seq(GSE48085)/Homer	RTCATGTGAC	0.01	-5.433	0.0447	57	0.1098	3786.7	0.0767
PU.1(ETS)/ThioMac-PU.1-ChIP-Seq(GSE21512)/Homer	AGAGGAAGTG	0.01	-5.344	0.0478	35	0.0674	2076.6	0.0421
NF1(CTF)/LNCAP-NF1-ChIP-Seq(Unpublished)/Homer	CYTGGCABNSTGCCAR	0.01	-5.339	0.0478	38	0.0732	2305.6	0.0467
Stat3+il21(Stat)/CD4-Stat3-ChIP-Seq(GSE19198)/Homer	SVYTTCCNGGAARB	0.01	-5.264	0.0495	45	0.0867	2860.8	0.058
