# Supplementary material for: Identification of Regulatory Elements in Primary Sensory Neurons Involved in Trauma-Induced Neuropathic Pain
Source: Mol Neurobiol. 2023 Oct 4;61(3):1845–59. doi: 10.1007/s12035-023-03673-5 (PMC10896855; doi:10.1007/s12035-023-03673-5)
Supplement: Supplementary file 7 — ESM 7 [file 12035_2023_3673_MOESM7_ESM.xlsx]

## Sheet: Supp Table 5
Supplemental table 5. List of transcription factor motifs enriched in genomic regions that decreased in accessibility following CCI
Motif Name	Consensus	P-value	Log P-value	q-value (Benjamini)	# of Target Sequences with Motif(of 480)	% of Target Sequences with Motif	# of Background Sequences with Motif(of 46312)	% of Background Sequences with Motif
NF1-halfsite(CTF)/LNCaP-NF1-ChIP-Seq(Unpublished)/Homer	YTGCCAAG	1e-12	-29.63	0	141	0.2938	7396	0.1597
Sox10(HMG)/SciaticNerve-Sox3-ChIP-Seq(GSE35132)/Homer	CCWTTGTYYB	1e-07	-17.5	0	130	0.2708	7887.9	0.1704
CTCF(Zf)/CD4+-CTCF-ChIP-Seq(Barski_et_al.)/Homer	AYAGTGCCMYCTRGTGGCCA	1e-07	-17.42	0	25	0.0521	639.8	0.0138
NF1(CTF)/LNCAP-NF1-ChIP-Seq(Unpublished)/Homer	CYTGGCABNSTGCCAR	1e-06	-15.33	0	35	0.0729	1260.9	0.0272
BORIS(Zf)/K562-CTCFL-ChIP-Seq(GSE32465)/Homer	CNNBRGCGCCCCCTGSTGGC	1e-06	-14.83	0	29	0.0604	948	0.0205
Sox21(HMG)/ESC-SOX21-ChIP-Seq(GSE110505)/Homer	BCCWTTGTBYKV	0.0001	-11.06	0.0011	134	0.2792	9219.6	0.1991
Sox6(HMG)/Myotubes-Sox6-ChIP-Seq(GSE32627)/Homer	CCATTGTTNY	0.0001	-10.7	0.0014	115	0.2396	7683.8	0.166
Sox4(HMG)/proB-Sox4-ChIP-Seq(GSE50066)/Homer	YCTTTGTTCC	0.0001	-10.68	0.0014	71	0.1479	4150.5	0.0896
Sox3(HMG)/NPC-Sox3-ChIP-Seq(GSE33059)/Homer	CCWTTGTY	0.0001	-10.42	0.0015	124	0.2583	8488.1	0.1833
Sox9(HMG)/Limb-SOX9-ChIP-Seq(GSE73225)/Homer	AGGVNCCTTTGT	0.0001	-9.436	0.0035	65	0.1354	3853.6	0.0832
Sox2(HMG)/mES-Sox2-ChIP-Seq(GSE11431)/Homer	BCCATTGTTC	0.001	-9.103	0.0045	69	0.1437	4210.5	0.0909
Rbpj1(?)/Panc1-Rbpj1-ChIP-Seq(GSE47459)/Homer	HTTTCCCASG	0.001	-8.988	0.0046	100	0.2083	6737.5	0.1455
GRE(NR),IR3/RAW264.7-GRE-ChIP-Seq(Unpublished)/Homer	VAGRACAKWCTGTYC	0.001	-8.802	0.0051	24	0.05	993.4	0.0215
Atf1(bZIP)/K562-ATF1-ChIP-Seq(GSE31477)/Homer	GATGACGTCA	0.001	-8.325	0.0076	45	0.0938	2483.6	0.0536
Ronin(THAP)/ES-Thap11-ChIP-Seq(GSE51522)/Homer	RACTACAACTCCCAGVAKGC	0.001	-7.928	0.0106	6	0.0125	88.7	0.0019
NFY(CCAAT)/Promoter/Homer	RGCCAATSRG	0.001	-7.927	0.0106	58	0.1208	3520.4	0.076
IRF2(IRF)/Erythroblas-IRF2-ChIP-Seq(GSE36985)/Homer	GAAASYGAAASY	0.001	-7.875	0.0106	13	0.0271	403.2	0.0087
IRF8(IRF)/BMDM-IRF8-ChIP-Seq(GSE77884)/Homer	GRAASTGAAAST	0.001	-7.829	0.0106	30	0.0625	1464.1	0.0316
Tlx?(NR)/NPC-H3K4me1-ChIP-Seq(GSE16256)/Homer	CTGGCAGSCTGCCA	0.001	-7.135	0.0184	31	0.0646	1600.1	0.0346
ISRE(IRF)/ThioMac-LPS-Expression(GSE23622)/Homer	AGTTTCASTTTC	0.001	-7.052	0.019	9	0.0188	233	0.005
OCT:OCT(POU,Homeobox)/NPC-Brn1-ChIP-Seq(GSE35496)/Homer	ATGAATATTCATGAG	0.001	-6.973	0.0196	3	0.0062	18.6	0.0004
PGR(NR)/EndoStromal-PGR-ChIP-Seq(GSE69539)/Homer	AAGAACATWHTGTTC	0.001	-6.966	0.0196	22	0.0458	999.8	0.0216
Fli1(ETS)/CD8-FLI-ChIP-Seq(GSE20898)/Homer	NRYTTCCGGH	0.01	-6.819	0.0209	84	0.175	5814	0.1256
ERG(ETS)/VCaP-ERG-ChIP-Seq(GSE14097)/Homer	ACAGGAAGTG	0.01	-6.813	0.0209	108	0.225	7857.9	0.1697
GRE(NR),IR3/A549-GR-ChIP-Seq(GSE32465)/Homer	NRGVACABNVTGTYCY	0.01	-6.681	0.0221	15	0.0312	577.1	0.0125
HIC1(Zf)/Treg-ZBTB29-ChIP-Seq(GSE99889)/Homer	TGCCAGCB	0.01	-6.644	0.0221	122	0.2542	9116.4	0.1969
IRF3(IRF)/BMDM-Irf3-ChIP-Seq(GSE67343)/Homer	AGTTTCAKTTTC	0.01	-6.339	0.0288	30	0.0625	1612.1	0.0348
c-Jun-CRE(bZIP)/K562-cJun-ChIP-Seq(GSE31477)/Homer	ATGACGTCATCY	0.01	-6.334	0.0288	21	0.0438	984.7	0.0213
GABPA(ETS)/Jurkat-GABPa-ChIP-Seq(GSE17954)/Homer	RACCGGAAGT	0.01	-6.255	0.0291	65	0.1354	4349.4	0.0939
ELF1(ETS)/Jurkat-ELF1-ChIP-Seq(SRA014231)/Homer	AVCCGGAAGT	0.01	-6.214	0.0293	41	0.0854	2448	0.0529
IRF1(IRF)/PBMC-IRF1-ChIP-Seq(GSE43036)/Homer	GAAAGTGAAAGT	0.01	-6.121	0.0312	15	0.0312	612	0.0132
bZIP:IRF(bZIP,IRF)/Th17-BatF-ChIP-Seq(GSE39756)/Homer	NAGTTTCABTHTGACTNW	0.01	-6.083	0.0314	37	0.0771	2161.3	0.0467
Sox15(HMG)/CPA-Sox15-ChIP-Seq(GSE62909)/Homer	RAACAATGGN	0.01	-6.046	0.0316	73	0.1521	5051	0.1091
Sp5(Zf)/mES-Sp5.Flag-ChIP-Seq(GSE72989)/Homer	RGKGGGCGGAGC	0.01	-6.025	0.0316	66	0.1375	4474.9	0.0966
ETV1(ETS)/GIST48-ETV1-ChIP-Seq(GSE22441)/Homer	AACCGGAAGT	0.01	-6.011	0.0316	96	0.2	7008.7	0.1514
Sox17(HMG)/Endoderm-Sox17-ChIP-Seq(GSE61475)/Homer	CCATTGTTYB	0.01	-5.974	0.0316	50	0.1042	3187.6	0.0688
Bcl11a(Zf)/HSPC-BCL11A-ChIP-Seq(GSE104676)/Homer	TYTGACCASWRG	0.01	-5.944	0.0316	43	0.0896	2641.2	0.057
Etv2(ETS)/ES-ER71-ChIP-Seq(GSE59402)/Homer	NNAYTTCCTGHN	0.01	-5.759	0.0365	64	0.1333	4360.2	0.0942
Nkx6.1(Homeobox)/Islet-Nkx6.1-ChIP-Seq(GSE40975)/Homer	GKTAATGR	0.01	-5.661	0.0393	144	0.3	11341.9	0.245
Atf7(bZIP)/3T3L1-Atf7-ChIP-Seq(GSE56872)/Homer	NGRTGACGTCAY	0.01	-5.485	0.0456	30	0.0625	1711.4	0.037
DLX1(Homeobox)/BasalGanglia-Dlx1-ChIP-seq(GSE124936)/Homer	NSNNTAATTA	0.01	-5.407	0.0481	79	0.1646	5692.1	0.1229
