# Supplementary material for: Identification of Regulatory Elements in Primary Sensory Neurons Involved in Trauma-Induced Neuropathic Pain
Source: Mol Neurobiol. 2023 Oct 4;61(3):1845–59. doi: 10.1007/s12035-023-03673-5 (PMC10896855; doi:10.1007/s12035-023-03673-5)
Supplement: Supplementary file 8 — ESM 8 [file 12035_2023_3673_MOESM8_ESM.xlsx]

## Sheet: Supp table 6
Supplemental table 6. Locations of differential accessibile regions and primer sequences used for luciferase assays
SampleID	Genomic location		Assembly	Forward primer	Reverse primer	Nearest Ensembl	Distance to TSS
A	chrX	79908333-79908465	rn6	atcagctagcTGGCCTCAGTTCCCGTATTT	ggttaagatctTCGGAGAAGGCCCATTGTAG	ENSRNOG00000049192	234338
B	chr3	143254480 – 143255452	rn6	atcaacgcgtCTGGGAGAAGGGAACAGCC	ggttaagatctAGGGGAAGAAGGGAATGACA	ENSRNOG00000005195	-31422
C	chr16	27198104 – 27198721	rn6	atcaacgcgtACCCCTCAGCTCTTCTTCAC	ggttaagatctCCTCTTATTTTCCCAGCGGC	ENSRNOG00000033528	-201054
D	chr2	57941334 – 57941850	rn6	atcaacgcgtATGGGCTTGCATCTCCTCTTTG	ggttaagatctAGACGGGACTTTTGCTCAGGAA	ENSRNOG00000016163	-6229
E	chr8	128446211 – 128446622	rn6	atcagctagcTGCCACCACTGTCAGACTG	ggttaagatctAGTCCCATACAATCTCCCTCT	ENSRNOG00000032473	-29615
F	chr10	86037079 – 86037733	rn6	atcagctagcGCCTGGTGAGAAAACAAGCA	ggttaagatctTCATTAGTTCGCTCGCTCCT	ENSRNOG00000004805	-33050
G	chr12	12086634 – 12086856	rn6	atcaacgcgtTGCTCCCAGGATCTAGTGAG	ggttaagatctAAACATTCCTGGTGGCATGC	ENSRNOG00000001006	-61198
